# Supplementary material for: Evaluating the Cost of Pharmaceutical Purification for a Long-Duration Space Exploration Medical Foundry
Source: Front Microbiol. 2021 Oct 11;12:700863. doi: 10.3389/fmicb.2021.700863 (PMC8542935; doi:10.3389/fmicb.2021.700863)
Supplement: Supplementary file 2 [file Data_Sheet_2.xlsx]

## Sheet: Abbreviations
This tab lists the abbreviations and associated words/phrases that are used throughout the spreadsheet
Abbreviation	Word/Phrase
C	Cooling
CHM	Pre-packed chromatography
CO	Consumables
ELP	Elastin-like polypeptide
ESM	Equivalent system mass
EQ	Equipment
mAb	Monoclonal antibody
M	Mass
MAG	Magnetic bead
OLE	Oilbody-oleosin
OP	Operation
P	Power
Pd	Pre-deployment
RM	Raw materials
SPN	Spin column
Su	Mars surface operations
T	Crew time
Tr1	Transit to Mars
Tr2	Transit to Earth
VIN	Plant virus-based immunosorbent nanoparticle

## Sheet: ESM Definition
Formula for xESM	https://www.preprints.org/manuscript/202101.0363/v1

## Sheet: CB_DATA_
Crystal Ball Data
Workbook Variables	Last Var Column	0
Name:
Value:
Worksheet Data	Last Data Column Used
	2
Sheet Ref
#REF!	#REF!
Sheet Guid
7b63bd92-be98-4316-8c64-52f7b7e7f3de	0eb33332-303d-492c-ba8b-d41e47565278
Deleted sheet count
Last row used
28	26
Data blocks
CB_Block_0
㜸〱敤㕣㕢㙣ㅣ㔷ㄹ摥㌳摥㕤敦慣敤搸㡤搳㑢㑡㘹㕤㑡㈹搴挱㡤搳㠶戶㐰㌰扥㌴㤷搶㠹摤搸㐹㐱㠰㌶攳摤㌳昱㌴㍢㌳敥捣慣ㄳ㤷㑡慤愰攵㈲㈸㐸摣㐴愱㐰㔵㈱㈴㕥戸扣㜰㝦㐱㐲〲愱㈲㜸〰〹㈴ㅥち㐲㠰〴㐲㤱㤰㄰て㐸昰㝤㘷㘶㜶㘷㜶扤㘳㜷摢㠲㡢㝣搲晤㝤收摣收㥣昳㕦捦晦㥦㘹㑥攴㜲戹㝦㈳昱㉦㔳㥥㤹敢㤶㌶晣㐰摡ㄳ戳㙥扤㉥慢㠱攵㍡晥挴戴攷ㄹㅢ昳㤶ㅦ昴愱㐱戱㘲愱摥㉦㔴㝣敢㘱㔹慡慣㑢捦㐷愳㐲㉥㔷㉡改ㅡ敡㌹〸㝦㈳昱㠳捥㕥㠳㜹㠰攵搹㤹㠵㤵〷㌱敡㔲攰㝡昲挰搸搹戰敦㤱挹挹㠹挹㠹㍢敥㥣㝣搳挴挱〳㘳戳㡤㝡搰昰攴ㄱ㐷㌶〲捦愸ㅦㄸ㕢㙣慣搴慤敡㝤㜲㘳搹扤㈰㥤㈳㜲攵攰敤㉢挶ㅤ㜷㑤摥㜱昸戰㜹昷摤㜷つ攲搵戹㔳戳㌳㡢㥥㌴晤㤷㘸捣〲愷㝣挷㥣慣㕡㕣㥢㤴㥥攵㥣㥦㤸㥤挱㝦㠹昹攳改捥㠹愵㔵㈹〳扥㕡㝡搲愹㑡㕦㐷挷〱㝢摡昷ㅢ昶ㅡ㌷㑦户㡦㘲愹㔵挳てち昶慣慣搷㜵㍢ㅥ戵㘴㉦㘰敦敡挶挶愰扤㈴ㅤ摦ち慣㜵㉢搸㈸摡换ㄸ愸㌶㘴㥦昱攵㘹挳㌹㉦㑦ㄹ戶㉣搸挷ㅡ㔶㉤ㅦ愶㕣摦㉤昱㄰挹㠹愹攵㑦…
Decisioneering:7.0.0.0

## Sheet: ESM Summary
1. Design Basis
	1.1 mAb Production Basis				1.2 Sample mAb Doseages					1.3 Standardizations of Common Labor Executions				1.4 Additional Standardizations
	Note: grey fill indicates calculations
	Assumption	Value			mAb	Indication	Dose	Need Basis		monitoring	0.05	labor hr/hr		*pipette tips scale with effective batches
	mAb demand, mission (mg)	30000			Erenumab-aooe	Migraine headache prevention	70 mg (or 140 mg)	1 dose/month		incubation prep	1	minute additional per cycle		*tubes scale with tube units
	mAb demand, bioMFG (mg)*	10000			Romosozumab	Bone regeneration	210 mg	1 dose/month		centrifugation prep	1	minute additional per cycle		*the same centrifuge is used throughout
	mAb capture recovery, %	0.98			Gemtuzumab ozogamicin (ADC)*	Acute myeloid leukemia	6 mg/m2; 3 mg/m2; 2 mg/m2	Day 1/day 8/every 4 weeks; 1 course/year		pipetting	0.5	minute baseline per solution type
	mAb demand, processed	10204.1									0.1	minute per extra tube		Note: if an EQ/CO is used in multiple steps only the first operation will charge them (e.g. same column used in multiple operations); if you need extra EQ/CO, then charge more in subsequent operations as needed
	Production window (days)**	600												Note: Labor = Duration * Labor Time Factor
	Batches per mission	42
	mAb batch size (mg)	242.954
	mAb conc. (mg/mL)	1
	Batch volume (mL)	242.954
	*Estimated based on 'Sample mAb Doseage' for crew size of six
	**Assume flown stores covers needs of d0 - d600. BioMFG needs for d601-d910; BioMFG operation window is d210 - d810
2. Unweighted ESM Root Terms
	2.1 Breakdown by Mission Segments (Tr1, Su, Tr2) & Cost Categories (Equip/Raw Mat/Consum/Labor)
			Unweighted ESM Root Terms (Pd)					Unweighted ESM Root Terms (Tr1)					Unweighted ESM Root Terms (Su)					Unweighted ESM Root Terms (Tr2)
	Procedure	Cost Category	M (kg)	V (m^3)	P (kW)	C (kW)	T (CM-h)	M (kg)	V (m^3)	P (kW)	C (kW)	T (CM-h)	M (kg)	V (m^3)	P (kW)	C (kW)	T (CM-h)	M (kg)	V (m^3)	P (kW)	C (kW)	T (CM-h)
	Flown Stores	TOTAL						0.01	1e-05				0.01	1e-05				0.01	1e-05
	ESM1_CHM	TOTAL	0	0	0	0	0	142.64	0.445446	0	0	0	142.64	0.445446	0.64	0	211.205	120.635	0.410431	0.64	0	42.241
		Labor	0	0	0	0	0	0	0	0	0	0	0	0	0	0	211.205	0	0	0	0	42.241
		Equip	0	0	0	0	0	116.229	0.403422	0	0	0	116.229	0.403422	0.64	0	0	116.229	0.403422	0.64	0	0
		Raw Mat	0	0	0	0	0	17.1952	0.0172557	0	0	0	17.1952	0.0172557	0	0	0	2.86587	0.00287595	0	0	0
		Consum	0	0	0	0	0	9.21626	0.0247688	0	0	0	9.21626	0.0247688	0	0	0	1.54019	0.00413305	0	0	0
	ESM2_SPN	TOTAL	0	0	0	0	0	169.127	0.34052	0	0	0	169.127	0.485757	0.32	0	397.804	46.6519	0.110301	0.32	0	79.5608
		Labor	0	0	0	0	0	0	0	0	0	0	0	0	0	0	397.804	0	0	0	0	79.5608
		Equip	0	0	0	0	0	22.2453	0.0352908	0	0	0	22.2453	0.0352908	0.32	0	0	22.2453	0.0352908	0.32	0	0
		Raw Mat	0	0	0	0	0	44.7363	0.0447363	0	0	0	44.7363	0.0447363	0	0	0	7.45605	0.00745605	0	0	0
		Consum	0	0	0	0	0	102.146	0.260493	0	0	0	102.146	0.40573	0	0	0	16.9505	0.067554	0	0	0
	ESM3_MAG	TOTAL	0	0	0	0	0	181.183	0.320752	0	0	0	181.183	0.320752	0.2	0	1488.38	35.6516	0.061375	0.2	0	297.675
		Labor	0	0	0	0	0	0	0	0	0	0	0	0	0	0	1488.38	0	0	0	0	297.675
		Equip	0	0	0	0	0	6.5453	0.00949964	0	0	0	6.5453	0.00949964	0.2	0	0	6.5453	0.00949964	0.2	0	0
		Raw Mat	0	0	0	0	0	54.7741	0.0547741	0	0	0	54.7741	0.0547741	0	0	0	9.12902	0.00912902	0	0	0
		Consum	0	0	0	0	0	119.864	0.256478	0	0	0	119.864	0.256478	0	0	0	19.9773	0.0427463	0	0	0
	ESM4_VIN	TOTAL	0	0	0	0	0	61.6209	0.119129	0	0	0	61.6209	0.119743	0.32	0	329.961	28.8079	0.0492637	0.32	0	65.9923
		Labor	0	0	0	0	0	0	0	0	0	0	0	0	0	0	329.961	0	0	0	0	65.9923
		Equip	0	0	0	0	0	22.2453	0.0352908	0	0	0	22.2453	0.0352908	0.32	0	0	22.2453	0.0352908	0.32	0	0
		Raw Mat	0	0	0	0	0	18.3421	0.0167407	0	0	0	18.3421	0.0173552	0	0	0	3.05701	0.00279011	0	0	0
		Consum	0	0	0	0	0	21.0335	0.0670971	0	0	0	21.0335	0.0670971	0	0	0	3.50559	0.0111829	0	0	0
	ESM5_ELP	TOTAL	0	0	0	0	0	191.108	0.315325	0	0	0	191.108	0.315325	0.32	0	2435.3	45.044	0.0588933	0.32	0	487.06
		Labor	0	0	0	0	0	0	0	0	0	0	0	0	0	0	2435.3	0	0	0	0	487.06
		Equip	0	0	0	0	0	22.2453	0.0352908	0	0	0	22.2453	0.0352908	0.32	0	0	22.2453	0.0352908	0.32	0	0
		Raw Mat	0	0	0	0	0	101.621	0.101621	0	0	0	101.621	0.101621	0	0	0	16.9369	0.0169369	0	0	0
		Consum	0	0	0	0	0	67.2413	0.178413	0	0	0	67.2413	0.178413	0	0	0	5.86175	0.0066656	0	0	0
	ESM6_OLE	TOTAL	0	0	0	0	0	127.919	0.309014	0	0	0	127.919	0.309014	0.54	0	543.9	40.538	0.0865419	0.54	0	108.78
		Labor	0	0	0	0	0	0	0	0	0	0	0	0	0	0	543.9	0	0	0	0	108.78
		Equip	0	0	0	0	0	23.0618	0.0420475	0	0	0	23.0618	0.0420475	0.54	0	0	23.0618	0.0420475	0.54	0	0
		Raw Mat	0	0	0	0	0	23.4669	0.0234669	0	0	0	23.4669	0.0234669	0	0	0	3.91114	0.00391114	0	0	0
		Consum	0	0	0	0	0	81.3905	0.243499	0	0	0	81.3905	0.243499	0	0	0	13.5651	0.0405832	0	0	0
3. Equivalency Factors
	3.1 ESM Term Equivalency Factors
	Segment	Leq (kg/kg)	Veq (kg/m^3)	Peq (kg/kW)	Ceq (kg/kW)	Teq (kg/CM-h)	Number of Days	Fraction of Production	Batches	mAb (mg)
	Pre-deployment (Pd)	2.77	9.16	237	40	0.7	210	No	N/A	N/A
	Transit to Mars (Tr1)	10	133.8	136	50	0.7	210	0	0	0
	Surface Operation (Su)	1	9.16	228	145	0.7	500	0.833333	35	8503.4
	Return Transit (Tr2)	10	133.8	136	50	0.7	200	0.166667	7	1700.68
										10204.1	mg mAb purified per Mission
4. ESM Values
	4.1 ESM Values for Subtotals (Segment, Cost Category) and Mission Totals
			Segment ESM Root Terms (Pd)						Segment ESM Root Terms (Tr1)						Segment ESM Root Terms (Su)						Segment ESM Root Terms (Tr2)						ESM Mission Totals (kg)	ESM Mission Totals (kg) per mAb (mg)
	Procedure	Cost Category	M (kg)	V (kg)	P (kg)	C (kg)	T (kg)	Subtotal (kg)	M (kg)	V (kg)	P (kg)	C (kg)	T (kg)	Subtotal (kg)	M (kg)	V (m^3)	P (kW)	C (kW)	T (CM-h)	Subtotal (kg)	M (kg)	V (m^3)	P (kW)	C (kW)	T (CM-h)	Subtotal (kg)
	Flown Stores	TOTAL
	ESM1_CHM	TOTAL	0	0	0	0	0	0	142.64	59.6007	0	0	0	2022.41	142.64	4.08029	145.92	0	147.844	440.484	120.635	54.9156	87.04	0	29.5687	2921.59	5384.49	0.538449
		Labor	0	0	0	0	0	0	0	0	0	0	0	0	0	0	0	0	147.844	147.844	0	0	0	0	29.5687	295.687	443.531	0.0443531
		Equip	0	0	0	0	0	0	116.229	53.9778	0	0	0	1702.07	116.229	3.69534	145.92	0	0	265.844	116.229	53.9778	87.04	0	0	2572.47	4540.38	0.454038
		Raw Mat	0	0	0	0	0	0	17.1952	2.30881	0	0	0	195.04	17.1952	0.158062	0	0	0	17.3533	2.86587	0.384802	0	0	0	32.5067	244.9	0.02449
		Consum	0	0	0	0	0	0	9.21626	3.31407	0	0	0	125.303	9.21626	0.226882	0	0	0	9.44314	1.54019	0.553001	0	0	0	20.9319	155.678	0.0155678
	ESM2_SPN	TOTAL	0	0	0	0	0	0	169.127	45.5616	0	0	0	2146.89	169.127	4.44954	72.96	0	278.463	525	46.6519	14.7582	43.52	0	55.6926	1606.23	4278.12	0.427812
		Labor	0	0	0	0	0	0	0	0	0	0	0	0	0	0	0	0	278.463	278.463	0	0	0	0	55.6926	556.926	835.389	0.0835389
		Equip	0	0	0	0	0	0	22.2453	4.72191	0	0	0	269.672	22.2453	0.323264	72.96	0	0	95.5286	22.2453	4.72191	43.52	0	0	704.872	1070.07	0.107007
		Raw Mat	0	0	0	0	0	0	44.7363	5.98572	0	0	0	507.22	44.7363	0.409785	0	0	0	45.1461	7.45605	0.997619	0	0	0	84.5367	636.903	0.0636903
		Consum	0	0	0	0	0	0	102.146	34.8539	0	0	0	1370	102.146	3.71649	0	0	0	105.862	16.9505	9.03872	0	0	0	259.892	1735.75	0.173575
	ESM3_MAG	TOTAL	0	0	0	0	0	0	181.183	42.9166	0	0	0	2241	181.183	2.93809	45.6	0	1041.86	1271.58	35.6516	8.21197	27.2	0	208.373	2794.36	6306.94	0.630694
		Labor	0	0	0	0	0	0	0	0	0	0	0	0	0	0	0	0	1041.86	1041.86	0	0	0	0	208.373	2083.72	3125.59	0.312559
		Equip	0	0	0	0	0	0	6.5453	1.27105	0	0	0	78.1635	6.5453	0.0870167	45.6	0	0	52.2323	6.5453	1.27105	27.2	0	0	350.164	480.559	0.0480559
		Raw Mat	0	0	0	0	0	0	54.7741	7.32878	0	0	0	621.029	54.7741	0.501731	0	0	0	55.2758	9.12902	1.22146	0	0	0	103.505	779.81	0.077981
		Consum	0	0	0	0	0	0	119.864	34.3167	0	0	0	1541.81	119.864	2.34934	0	0	0	122.213	19.9773	5.71946	0	0	0	256.968	1920.99	0.192099
	ESM4_VIN	TOTAL	0	0	0	0	0	0	61.6209	15.9394	0	0	0	775.603	61.6209	1.09685	72.96	0	230.973	366.651	28.8079	6.59149	43.52	0	46.1946	1251.14	2393.39	0.239339
		Labor	0	0	0	0	0	0	0	0	0	0	0	0	0	0	0	0	230.973	230.973	0	0	0	0	46.1946	461.946	692.919	0.0692919
		Equip	0	0	0	0	0	0	22.2453	4.72191	0	0	0	269.672	22.2453	0.323264	72.96	0	0	95.5286	22.2453	4.72191	43.52	0	0	704.872	1070.07	0.107007
		Raw Mat	0	0	0	0	0	0	18.3421	2.2399	0	0	0	205.82	18.3421	0.158974	0	0	0	18.5011	3.05701	0.373317	0	0	0	34.3033	258.624	0.0258624
		Consum	0	0	0	0	0	0	21.0335	8.97759	0	0	0	300.111	21.0335	0.614609	0	0	0	21.6481	3.50559	1.49627	0	0	0	50.0186	371.778	0.0371778
	ESM5_ELP	TOTAL	0	0	0	0	0	0	191.108	42.1905	0	0	0	2332.99	191.108	2.88837	72.96	0	1704.71	1971.67	45.044	7.87992	43.52	0	340.942	4373.86	8678.51	0.867851
		Labor	0	0	0	0	0	0	0	0	0	0	0	0	0	0	0	0	1704.71	1704.71	0	0	0	0	340.942	3409.42	5114.13	0.511413
		Equip	0	0	0	0	0	0	22.2453	4.72191	0	0	0	269.672	22.2453	0.323264	72.96	0	0	95.5286	22.2453	4.72191	43.52	0	0	704.872	1070.07	0.107007
		Raw Mat	0	0	0	0	0	0	101.621	13.5969	0	0	0	1152.18	101.621	0.930852	0	0	0	102.552	16.9369	2.26616	0	0	0	192.031	1446.77	0.144677
		Consum	0	0	0	0	0	0	67.2413	23.8716	0	0	0	911.129	67.2413	1.63426	0	0	0	68.8756	5.86175	0.891857	0	0	0	67.5361	1047.54	0.104754
	ESM6_OLE	TOTAL	0	0	0	0	0	0	127.919	41.346	0	0	0	1692.65	127.919	2.83056	123.12	0	380.73	634.6	40.538	11.5793	73.44	0	76.146	2017.03	4344.28	0.434428
		Labor	0	0	0	0	0	0	0	0	0	0	0	0	0	0	0	0	380.73	380.73	0	0	0	0	76.146	761.46	1142.19	0.114219
		Equip	0	0	0	0	0	0	23.0618	5.62596	0	0	0	286.878	23.0618	0.385155	123.12	0	0	146.567	23.0618	5.62596	73.44	0	0	1021.28	1454.72	0.145472
		Raw Mat	0	0	0	0	0	0	23.4669	3.13987	0	0	0	266.067	23.4669	0.214956	0	0	0	23.6818	3.91114	0.523311	0	0	0	44.3445	334.094	0.0334094
		Consum	0	0	0	0	0	0	81.3905	32.5802	0	0	0	1139.71	81.3905	2.23045	0	0	0	83.6209	13.5651	5.43003	0	0	0	189.951	1413.28	0.141328
	4.2 Consolidated tables for ESM Subtotals by M/V/P/C/T, Mission Segment, and Cost Category
	Procedure	M (kg)	V (kg)	P (kg)	C (kg)	T (kg)	Pd	Tr1	Su	Tr2	Labor	Equipment	Raw Material	Consumable
	ESM1_CHM	2775.39	1149.24	1016.32	0	443.531	0	2022.41	440.484	2921.59	443.531	4540.38	244.9	155.678
	ESM2_SPN	2326.92	607.647	508.16	0	835.389	0	2146.89	525	1606.23	835.389	1070.07	636.903	1735.75
	ESM3_MAG	2349.53	514.224	317.6	0	3125.59	0	2241	1271.58	2794.36	3125.59	480.559	779.81	1920.99
	ESM4_VIN	965.909	226.406	508.16	0	692.919	0	775.603	366.651	1251.14	692.919	1070.07	258.624	371.778
	ESM5_ELP	2552.63	503.592	508.16	0	5114.13	0	2332.99	1971.67	4373.86	5114.13	1070.07	1446.77	1047.54
	ESM6_OLE	1812.49	532.084	857.52	0	1142.19	0	1692.65	634.6	2017.03	1142.19	1454.72	334.094	1413.28
	4.3 Unit Procedure Durations and Effective Batches
	Procedure	Effective Batches	Units	Labor Time (CM-d)	Duration (d)
	ESM1_CHM	378	378	10.5603	123.679
	ESM2_SPN	966	17010	19.8902	27.5042
	ESM3_MAG	5670	34020	74.4188	186.638
	ESM4_VIN	378	6384	16.4981	50.3417
	ESM5_ELP	2058	37044	121.765	371.583
	ESM6_OLE	882	15162	27.195	128.441
5. Process Mass Index
	5.1 PMI for unit procedures
	*using amounts at Tr1, which encapsulates the material requirements for the entire mission mfg (for the base case mission configuration)
	Procedure	Category	M (kg)	PMI (kg input/kg mAb)
	ESM1_CHM	RM	17.1952	1719.52
		C	9.21626	921.626
	ESM2_SPN	RM	44.7363	4473.63
		C	102.146	10214.6
	ESM3_MAG	RM	54.7741	5477.41
		C	119.864	11986.4
	ESM4_VIN	RM	18.3421	1834.21
		C	21.0335	2103.35
	ESM5_ELP	RM	101.621	10162.1
		C	67.2413	6724.13
	ESM6_OLE	RM	23.4669	2346.69
		C	81.3905	8139.05
6. Graphical Representations
								Graph Legend	Data Validation
								ESM1_CHM	Yes
								ESM2_SPN	No
								ESM3_MAG
								ESM4_VIN
								ESM5_ELP
								ESM6_OLE

## Sheet: Data Tables
The purpose of this tab is to generate unit procedure xESM outputs across a variety of input parameter values (mAb concentration, mAb demand, number of batches per mission) using the Excel built-in "What-If Analysis" Datatable function
														mAb Demand	10000
										Minimum Information				mAb Conc. (mg/mL)	1
										10	0			Batches per mission	42
Two-variable results				Concentration variation	ESM (kg)/mg mAb		Demand variation	ESM (kg)/mg mAb		# of Batches	ESM (kg)			Link to ESM output in cell below to populate data table
Conc (mg/mL)	Demand (mg)	ESM (kg)/mg mAb		Conc (mg/mL)			Demand (mg)			Batches per mission					0.1	0.2	0.3	0.4	0.5	0.6	0.7	0.8	0.9	1	1.1	1.2	1.3	1.4	1.5	1.6	1.7	1.8	1.9	2	2.1	2.2	2.3	2.4	2.5	2.6	2.7	2.8	2.9	3	3.1	3.2	3.3	3.4	3.5
0.1	100	1.06793		0.1	0		102.041	0		10	0		100	102.041	0	0	0	0	0	0	0	0	0	0	0	0	0	0	0	0	0	0	0	0	0	0	0	0	0	0	0	0	0	0	0	0	0	0	0
0.1	200	0.641273		0.12	0		204.082	0		11	0		200	204.082	0	0	0	0	0	0	0	0	0	0	0	0	0	0	0	0	0	0	0	0	0	0	0	0	0	0	0	0	0	0	0	0	0	0	0
0.1	300	0.569399		0.14	0		306.122	0		12	0		300	306.122	0	0	0	0	0	0	0	0	0	0	0	0	0	0	0	0	0	0	0	0	0	0	0	0	0	0	0	0	0	0	0	0	0	0	0
0.1	400	0.480702		0.16	0		408.163	0		13	0		400	408.163	0	0	0	0	0	0	0	0	0	0	0	0	0	0	0	0	0	0	0	0	0	0	0	0	0	0	0	0	0	0	0	0	0	0	0
0.1	500	0.469692		0.18	0		510.204	0		14	0		500	510.204	0	0	0	0	0	0	0	0	0	0	0	0	0	0	0	0	0	0	0	0	0	0	0	0	0	0	0	0	0	0	0	0	0	0	0
0.1	600	0.427178		0.2	0		612.245	0		15	0		600	612.245	0	0	0	0	0	0	0	0	0	0	0	0	0	0	0	0	0	0	0	0	0	0	0	0	0	0	0	0	0	0	0	0	0	0	0
0.1	700	0.42696		0.22	0		714.286	0		16	0		700	714.286	0	0	0	0	0	0	0	0	0	0	0	0	0	0	0	0	0	0	0	0	0	0	0	0	0	0	0	0	0	0	0	0	0	0	0
0.1	800	0.400417		0.24	0		816.327	0		17	0		800	816.327	0	0	0	0	0	0	0	0	0	0	0	0	0	0	0	0	0	0	0	0	0	0	0	0	0	0	0	0	0	0	0	0	0	0	0
0.1	900	0.40322		0.26	0		918.367	0		18	0		900	918.367	0	0	0	0	0	0	0	0	0	0	0	0	0	0	0	0	0	0	0	0	0	0	0	0	0	0	0	0	0	0	0	0	0	0	0
0.1	1000	0.38436		0.28	0		1020.41	0		19	0		1000	1020.41	0	0	0	0	0	0	0	0	0	0	0	0	0	0	0	0	0	0	0	0	0	0	0	0	0	0	0	0	0	0	0	0	0	0	0
0.1	1100	0.388113		0.3	0		1122.45	0		20	0		1100	1122.45	0	0	0	0	0	0	0	0	0	0	0	0	0	0	0	0	0	0	0	0	0	0	0	0	0	0	0	0	0	0	0	0	0	0	0
0.1	1200	0.373655		0.32	0		1224.49	0		21	0		1200	1224.49	0	0	0	0	0	0	0	0	0	0	0	0	0	0	0	0	0	0	0	0	0	0	0	0	0	0	0	0	0	0	0	0	0	0	0
0.1	1300	0.427061		0.34	0		1326.53	0		22	0		1300	1326.53	0	0	0	0	0	0	0	0	0	0	0	0	0	0	0	0	0	0	0	0	0	0	0	0	0	0	0	0	0	0	0	0	0	0	0
0.1	1400	0.411886		0.36	0		1428.57	0		23	0		1400	1428.57	0	0	0	0	0	0	0	0	0	0	0	0	0	0	0	0	0	0	0	0	0	0	0	0	0	0	0	0	0	0	0	0	0	0	0
0.1	1500	0.412804		0.38	0		1530.61	0		24	0		1500	1530.61	0	0	0	0	0	0	0	0	0	0	0	0	0	0	0	0	0	0	0	0	0	0	0	0	0	0	0	0	0	0	0	0	0	0	0
0.1	1600	0.400417		0.4	0		1632.65	0		25	0		1600	1632.65	0	0	0	0	0	0	0	0	0	0	0	0	0	0	0	0	0	0	0	0	0	0	0	0	0	0	0	0	0	0	0	0	0	0	0
0.1	1700	0.401901		0.42	0		1734.69	0		26	0		1700	1734.69	0	0	0	0	0	0	0	0	0	0	0	0	0	0	0	0	0	0	0	0	0	0	0	0	0	0	0	0	0	0	0	0	0	0	0
0.1	1800	0.391496		0.44	0		1836.73	0		27	0		1800	1836.73	0	0	0	0	0	0	0	0	0	0	0	0	0	0	0	0	0	0	0	0	0	0	0	0	0	0	0	0	0	0	0	0	0	0	0
0.1	1900	0.393294		0.46	0		1938.78	0		28	0		1900	1938.78	0	0	0	0	0	0	0	0	0	0	0	0	0	0	0	0	0	0	0	0	0	0	0	0	0	0	0	0	0	0	0	0	0	0	0
0.1	2000	0.38436		0.48	0		2040.82	0		29	0		2000	2040.82	0	0	0	0	0	0	0	0	0	0	0	0	0	0	0	0	0	0	0	0	0	0	0	0	0	0	0	0	0	0	0	0	0	0	0
0.1	2100	0.386326		0.5	0		2142.86	0		30	0		2100	2142.86	0	0	0	0	0	0	0	0	0	0	0	0	0	0	0	0	0	0	0	0	0	0	0	0	0	0	0	0	0	0	0	0	0	0	0
0.1	2200	0.378521		0.52	0		2244.9	0		31	0		2200	2244.9	0	0	0	0	0	0	0	0	0	0	0	0	0	0	0	0	0	0	0	0	0	0	0	0	0	0	0	0	0	0	0	0	0	0	0
0.1	2300	0.38057		0.54	0		2346.94	0		32	0		2300	2346.94	0	0	0	0	0	0	0	0	0	0	0	0	0	0	0	0	0	0	0	0	0	0	0	0	0	0	0	0	0	0	0	0	0	0	0
0.1	2400	0.373655		0.56	0		2448.98	0		33	0		2400	2448.98	0	0	0	0	0	0	0	0	0	0	0	0	0	0	0	0	0	0	0	0	0	0	0	0	0	0	0	0	0	0	0	0	0	0	0
0.1	2500	0.401426		0.58	0		2551.02	0		34	0		2500	2551.02	0	0	0	0	0	0	0	0	0	0	0	0	0	0	0	0	0	0	0	0	0	0	0	0	0	0	0	0	0	0	0	0	0	0	0
0.1	2600	0.394241		0.6	0		2653.06	0		35	0		2600	2653.06	0	0	0	0	0	0	0	0	0	0	0	0	0	0	0	0	0	0	0	0	0	0	0	0	0	0	0	0	0	0	0	0	0	0	0
0.1	2700	0.395404		0.62	0		2755.1	0		36	0		2700	2755.1	0	0	0	0	0	0	0	0	0	0	0	0	0	0	0	0	0	0	0	0	0	0	0	0	0	0	0	0	0	0	0	0	0	0	0
0.1	2800	0.388947		0.64	0		2857.14	0		37	0		2800	2857.14	0	0	0	0	0	0	0	0	0	0	0	0	0	0	0	0	0	0	0	0	0	0	0	0	0	0	0	0	0	0	0	0	0	0	0
0.1	2900	0.390213		0.66	0		2959.18	0		38	0		2900	2959.18	0	0	0	0	0	0	0	0	0	0	0	0	0	0	0	0	0	0	0	0	0	0	0	0	0	0	0	0	0	0	0	0	0	0	0
0.1	3000	0.38436		0.68	0		3061.22	0		39	0		3000	3061.22	0	0	0	0	0	0	0	0	0	0	0	0	0	0	0	0	0	0	0	0	0	0	0	0	0	0	0	0	0	0	0	0	0	0	0
0.1	3100	0.385692		0.7	0		3163.27	0		40	0		3100	3163.27	0	0	0	0	0	0	0	0	0	0	0	0	0	0	0	0	0	0	0	0	0	0	0	0	0	0	0	0	0	0	0	0	0	0	0
0.1	3200	0.380345		0.72	0		3265.31	0		41	0		3200	3265.31	0	0	0	0	0	0	0	0	0	0	0	0	0	0	0	0	0	0	0	0	0	0	0	0	0	0	0	0	0	0	0	0	0	0	0
0.1	3300	0.381718		0.74	0		3367.35	0		42	0		3300	3367.35	0	0	0	0	0	0	0	0	0	0	0	0	0	0	0	0	0	0	0	0	0	0	0	0	0	0	0	0	0	0	0	0	0	0	0
0.1	3400	0.376803		0.76	0		3469.39	0		43	0		3400	3469.39	0	0	0	0	0	0	0	0	0	0	0	0	0	0	0	0	0	0	0	0	0	0	0	0	0	0	0	0	0	0	0	0	0	0	0
0.1	3500	0.378199		0.78	0		3571.43	0		44	0		3500	3571.43	0	0	0	0	0	0	0	0	0	0	0	0	0	0	0	0	0	0	0	0	0	0	0	0	0	0	0	0	0	0	0	0	0	0	0
0.1	3600	0.373655		0.8	0		3673.47	0		45	0		3600	3673.47	0	0	0	0	0	0	0	0	0	0	0	0	0	0	0	0	0	0	0	0	0	0	0	0	0	0	0	0	0	0	0	0	0	0	0
0.1	3700	0.392419		0.82	0		3775.51	0		46	0		3700	3775.51	0	0	0	0	0	0	0	0	0	0	0	0	0	0	0	0	0	0	0	0	0	0	0	0	0	0	0	0	0	0	0	0	0	0	0
0.1	3800	0.38774		0.84	0		3877.55	0		47	0		3800	3877.55	0	0	0	0	0	0	0	0	0	0	0	0	0	0	0	0	0	0	0	0	0	0	0	0	0	0	0	0	0	0	0	0	0	0	0
0.1	3900	0.388712		0.86	0		3979.59	0		48	0		3900	3979.59	0	0	0	0	0	0	0	0	0	0	0	0	0	0	0	0	0	0	0	0	0	0	0	0	0	0	0	0	0	0	0	0	0	0	0
0.1	4000	0.38436		0.88	0		4081.63	0		49	0		4000	4081.63	0	0	0	0	0	0	0	0	0	0	0	0	0	0	0	0	0	0	0	0	0	0	0	0	0	0	0	0	0	0	0	0	0	0	0
0.1	4100	0.385367		0.9	0		4183.67	0		50	0		4100	4183.67	0	0	0	0	0	0	0	0	0	0	0	0	0	0	0	0	0	0	0	0	0	0	0	0	0	0	0	0	0	0	0	0	0	0	0
0.1	4200	0.381301		0.92	0		4285.71	0		51	0		4200	4285.71	0	0	0	0	0	0	0	0	0	0	0	0	0	0	0	0	0	0	0	0	0	0	0	0	0	0	0	0	0	0	0	0	0	0	0
0.1	4300	0.382333		0.94	0		4387.76	0		52	0		4300	4387.76	0	0	0	0	0	0	0	0	0	0	0	0	0	0	0	0	0	0	0	0	0	0	0	0	0	0	0	0	0	0	0	0	0	0	0
0.1	4400	0.378521		0.96	0		4489.8	0		53	0		4400	4489.8	0	0	0	0	0	0	0	0	0	0	0	0	0	0	0	0	0	0	0	0	0	0	0	0	0	0	0	0	0	0	0	0	0	0	0
0.1	4500	0.379568		0.98	0		4591.84	0		54	0		4500	4591.84	0	0	0	0	0	0	0	0	0	0	0	0	0	0	0	0	0	0	0	0	0	0	0	0	0	0	0	0	0	0	0	0	0	0	0
0.1	4600	0.375982		1	0		4693.88	0		55	0		4600	4693.88	0	0	0	0	0	0	0	0	0	0	0	0	0	0	0	0	0	0	0	0	0	0	0	0	0	0	0	0	0	0	0	0	0	0	0
0.1	4700	0.377039		1.02	0		4795.92	0		56	0		4700	4795.92	0	0	0	0	0	0	0	0	0	0	0	0	0	0	0	0	0	0	0	0	0	0	0	0	0	0	0	0	0	0	0	0	0	0	0
0.1	4800	0.373655		1.04	0		4897.96	0		57	0		4800	4897.96	0	0	0	0	0	0	0	0	0	0	0	0	0	0	0	0	0	0	0	0	0	0	0	0	0	0	0	0	0	0	0	0	0	0	0
0.1	4900	0.387824		1.06	0		5000	0		58	0		4900	5000	0	0	0	0	0	0	0	0	0	0	0	0	0	0	0	0	0	0	0	0	0	0	0	0	0	0	0	0	0	0	0	0	0	0	0
0.1	5000	0.38436		1.08	0		5102.04	0		59	0		5000	5102.04	0	0	0	0	0	0	0	0	0	0	0	0	0	0	0	0	0	0	0	0	0	0	0	0	0	0	0	0	0	0	0	0	0	0	0
0.1	5100	0.385169		1.1	0		5204.08	0		60	0		5100	5204.08	0	0	0	0	0	0	0	0	0	0	0	0	0	0	0	0	0	0	0	0	0	0	0	0	0	0	0	0	0	0	0	0	0	0	0
0.1	5200	0.381889		1.12	0		5306.12	0		61	0		5200	5306.12	0	0	0	0	0	0	0	0	0	0	0	0	0	0	0	0	0	0	0	0	0	0	0	0	0	0	0	0	0	0	0	0	0	0	0
0.1	5300	0.382715		1.14	0		5408.16	0		62	0		5300	5408.16	0	0	0	0	0	0	0	0	0	0	0	0	0	0	0	0	0	0	0	0	0	0	0	0	0	0	0	0	0	0	0	0	0	0	0
0.1	5400	0.379602		1.16	0		5510.2	0		63	0		5400	5510.2	0	0	0	0	0	0	0	0	0	0	0	0	0	0	0	0	0	0	0	0	0	0	0	0	0	0	0	0	0	0	0	0	0	0	0
0.1	5500	0.380439		1.18	0		5612.24	0		64	0		5500	5612.24	0	0	0	0	0	0	0	0	0	0	0	0	0	0	0	0	0	0	0	0	0	0	0	0	0	0	0	0	0	0	0	0	0	0	0
0.1	5600	0.377478		1.2	0		5714.29	0		65	0		5600	5714.29	0	0	0	0	0	0	0	0	0	0	0	0	0	0	0	0	0	0	0	0	0	0	0	0	0	0	0	0	0	0	0	0	0	0	0
0.1	5700	0.378323		1.22	0		5816.33	0		66	0		5700	5816.33	0	0	0	0	0	0	0	0	0	0	0	0	0	0	0	0	0	0	0	0	0	0	0	0	0	0	0	0	0	0	0	0	0	0	0
0.1	5800	0.375501		1.24	0		5918.37	0		67	0		5800	5918.37	0	0	0	0	0	0	0	0	0	0	0	0	0	0	0	0	0	0	0	0	0	0	0	0	0	0	0	0	0	0	0	0	0	0	0
0.1	5900	0.376351		1.26	0		6020.41	0		68	0		5900	6020.41	0	0	0	0	0	0	0	0	0	0	0	0	0	0	0	0	0	0	0	0	0	0	0	0	0	0	0	0	0	0	0	0	0	0	0
0.1	6000	0.373655		1.28	0		6122.45	0		69	0		6000	6122.45	0	0	0	0	0	0	0	0	0	0	0	0	0	0	0	0	0	0	0	0	0	0	0	0	0	0	0	0	0	0	0	0	0	0	0
0.1	6100	0.385037		1.3	0		6224.49	0		70	0		6100	6224.49	0	0	0	0	0	0	0	0	0	0	0	0	0	0	0	0	0	0	0	0	0	0	0	0	0	0	0	0	0	0	0	0	0	0	0
0.1	6200	0.382288		1.32	0		6326.53	0		71	0		6200	6326.53	0	0	0	0	0	0	0	0	0	0	0	0	0	0	0	0	0	0	0	0	0	0	0	0	0	0	0	0	0	0	0	0	0	0	0
0.1	6300	0.382976		1.34	0		6428.57	0		72	0		6300	6428.57	0	0	0	0	0	0	0	0	0	0	0	0	0	0	0	0	0	0	0	0	0	0	0	0	0	0	0	0	0	0	0	0	0	0	0
0.1	6400	0.380345		1.36	0		6530.61	0		73	0		6400	6530.61	0	0	0	0	0	0	0	0	0	0	0	0	0	0	0	0	0	0	0	0	0	0	0	0	0	0	0	0	0	0	0	0	0	0	0
0.1	6500	0.381042		1.38	0		6632.65	0		74	0		6500	6632.65	0	0	0	0	0	0	0	0	0	0	0	0	0	0	0	0	0	0	0	0	0	0	0	0	0	0	0	0	0	0	0	0	0	0	0
0.1	6600	0.378521		1.4	0		6734.69	0		75	0		6600	6734.69	0	0	0	0	0	0	0	0	0	0	0	0	0	0	0	0	0	0	0	0	0	0	0	0	0	0	0	0	0	0	0	0	0	0	0
0.1	6700	0.379224		1.42	0		6836.73	0		76	0		6700	6836.73	0	0	0	0	0	0	0	0	0	0	0	0	0	0	0	0	0	0	0	0	0	0	0	0	0	0	0	0	0	0	0	0	0	0	0
0.1	6800	0.376803		1.44	0		6938.78	0		77	0		6800	6938.78	0	0	0	0	0	0	0	0	0	0	0	0	0	0	0	0	0	0	0	0	0	0	0	0	0	0	0	0	0	0	0	0	0	0	0
0.1	6900	0.377511		1.46	0		7040.82	0		78	0		6900	7040.82	0	0	0	0	0	0	0	0	0	0	0	0	0	0	0	0	0	0	0	0	0	0	0	0	0	0	0	0	0	0	0	0	0	0	0
0.1	7000	0.375184		1.48	0		7142.86	0		79	0		7000	7142.86	0	0	0	0	0	0	0	0	0	0	0	0	0	0	0	0	0	0	0	0	0	0	0	0	0	0	0	0	0	0	0	0	0	0	0
0.1	7100	0.375895		1.5	0		7244.9	0		80	0		7100	7244.9	0	0	0	0	0	0	0	0	0	0	0	0	0	0	0	0	0	0	0	0	0	0	0	0	0	0	0	0	0	0	0	0	0	0	0
0.1	7200	0.373655		1.52	0		7346.94	0		81	0		7200	7346.94	0	0	0	0	0	0	0	0	0	0	0	0	0	0	0	0	0	0	0	0	0	0	0	0	0	0	0	0	0	0	0	0	0	0	0
0.1	7300	0.383166		1.54	0		7448.98	0		82	0		7300	7448.98	0	0	0	0	0	0	0	0	0	0	0	0	0	0	0	0	0	0	0	0	0	0	0	0	0	0	0	0	0	0	0	0	0	0	0
0.1	7400	0.380888		1.56	0		7551.02	0		83	0		7400	7551.02	0	0	0	0	0	0	0	0	0	0	0	0	0	0	0	0	0	0	0	0	0	0	0	0	0	0	0	0	0	0	0	0	0	0	0
0.1	7500	0.381485		1.58	0		7653.06	0		84	0		7500	7653.06	0	0	0	0	0	0	0	0	0	0	0	0	0	0	0	0	0	0	0	0	0	0	0	0	0	0	0	0	0	0	0	0	0	0	0
0.1	7600	0.379289		1.6	0		7755.1	0		85	0		7600	7755.1	0	0	0	0	0	0	0	0	0	0	0	0	0	0	0	0	0	0	0	0	0	0	0	0	0	0	0	0	0	0	0	0	0	0	0
0.1	7700	0.379891		1.62	0		7857.14	0		86	0		7700	7857.14	0	0	0	0	0	0	0	0	0	0	0	0	0	0	0	0	0	0	0	0	0	0	0	0	0	0	0	0	0	0	0	0	0	0	0
0.1	7800	0.377772		1.64	0		7959.18	0		87	0		7800	7959.18	0	0	0	0	0	0	0	0	0	0	0	0	0	0	0	0	0	0	0	0	0	0	0	0	0	0	0	0	0	0	0	0	0	0	0
0.1	7900	0.378378		1.66	0		8061.22	0		88	0		7900	8061.22	0	0	0	0	0	0	0	0	0	0	0	0	0	0	0	0	0	0	0	0	0	0	0	0	0	0	0	0	0	0	0	0	0	0	0
0.1	8000	0.376331		1.68	0		8163.27	0		89	0		8000	8163.27	0	0	0	0	0	0	0	0	0	0	0	0	0	0	0	0	0	0	0	0	0	0	0	0	0	0	0	0	0	0	0	0	0	0	0
0.1	8100	0.37694		1.7	0		8265.31	0		90	0		8100	8265.31	0	0	0	0	0	0	0	0	0	0	0	0	0	0	0	0	0	0	0	0	0	0	0	0	0	0	0	0	0	0	0	0	0	0	0
0.1	8200	0.37496		1.72	0		8367.35	0		91	0		8200	8367.35	0	0	0	0	0	0	0	0	0	0	0	0	0	0	0	0	0	0	0	0	0	0	0	0	0	0	0	0	0	0	0	0	0	0	0
0.1	8300	0.375571		1.74	0		8469.39	0		92	0		8300	8469.39	0	0	0	0	0	0	0	0	0	0	0	0	0	0	0	0	0	0	0	0	0	0	0	0	0	0	0	0	0	0	0	0	0	0	0
0.1	8400	0.373655		1.76	0		8571.43	0		93	0		8400	8571.43	0	0	0	0	0	0	0	0	0	0	0	0	0	0	0	0	0	0	0	0	0	0	0	0	0	0	0	0	0	0	0	0	0	0	0
0.1	8500	0.381823		1.78	0		8673.47	0		94	0		8500	8673.47	0	0	0	0	0	0	0	0	0	0	0	0	0	0	0	0	0	0	0	0	0	0	0	0	0	0	0	0	0	0	0	0	0	0	0
0.1	8600	0.379879		1.8	0		8775.51	0		95	0		8600	8775.51	0	0	0	0	0	0	0	0	0	0	0	0	0	0	0	0	0	0	0	0	0	0	0	0	0	0	0	0	0	0	0	0	0	0	0
0.1	8700	0.377979		1.82	0		8877.55	0		96	0		8700	8877.55	0	0	0	0	0	0	0	0	0	0	0	0	0	0	0	0	0	0	0	0	0	0	0	0	0	0	0	0	0	0	0	0	0	0	0
0.1	8800	0.378521		1.84	0		8979.59	0		97	0		8800	8979.59	0	0	0	0	0	0	0	0	0	0	0	0	0	0	0	0	0	0	0	0	0	0	0	0	0	0	0	0	0	0	0	0	0	0	0
0.1	8900	0.376679		1.86	0		9081.63	0		98	0		8900	9081.63	0	0	0	0	0	0	0	0	0	0	0	0	0	0	0	0	0	0	0	0	0	0	0	0	0	0	0	0	0	0	0	0	0	0	0
0.1	9000	0.377223		1.88	0		9183.67	0		99	0		9000	9183.67	0	0	0	0	0	0	0	0	0	0	0	0	0	0	0	0	0	0	0	0	0	0	0	0	0	0	0	0	0	0	0	0	0	0	0
0.1	9100	0.375436		1.9	0		9285.71	0		100	0		9100	9285.71	0	0	0	0	0	0	0	0	0	0	0	0	0	0	0	0	0	0	0	0	0	0	0	0	0	0	0	0	0	0	0	0	0	0	0
0.1	9200	0.375982		1.92	0		9387.76	0		101	0		9200	9387.76	0	0	0	0	0	0	0	0	0	0	0	0	0	0	0	0	0	0	0	0	0	0	0	0	0	0	0	0	0	0	0	0	0	0	0
0.1	9300	0.374247		1.94	0		9489.8	0		102	0		9300	9489.8	0	0	0	0	0	0	0	0	0	0	0	0	0	0	0	0	0	0	0	0	0	0	0	0	0	0	0	0	0	0	0	0	0	0	0
0.1	9400	0.374794		1.96	0		9591.84	0		103	0		9400	9591.84	0	0	0	0	0	0	0	0	0	0	0	0	0	0	0	0	0	0	0	0	0	0	0	0	0	0	0	0	0	0	0	0	0	0	0
0.1	9500	0.373108		1.98	0		9693.88	0		104	0		9500	9693.88	0	0	0	0	0	0	0	0	0	0	0	0	0	0	0	0	0	0	0	0	0	0	0	0	0	0	0	0	0	0	0	0	0	0	0
0.1	9600	0.373655		2	0		9795.92	0		105	0		9600	9795.92	0	0	0	0	0	0	0	0	0	0	0	0	0	0	0	0	0	0	0	0	0	0	0	0	0	0	0	0	0	0	0	0	0	0	0
0.1	9700	0.378637		2.02	0		9897.96	0		106	0		9700	9897.96	0	0	0	0	0	0	0	0	0	0	0	0	0	0	0	0	0	0	0	0	0	0	0	0	0	0	0	0	0	0	0	0	0	0	0
0.1	9800	0.379117		2.04	0		10000	0		107	0		9800	10000	0	0	0	0	0	0	0	0	0	0	0	0	0	0	0	0	0	0	0	0	0	0	0	0	0	0	0	0	0	0	0	0	0	0	0
0.1	9900	0.377455		2.06	0		10102	0		108	0		9900	10102	0	0	0	0	0	0	0	0	0	0	0	0	0	0	0	0	0	0	0	0	0	0	0	0	0	0	0	0	0	0	0	0	0	0	0
0.1	10000	0.377937		2.08	0		10204.1	0		109	0		10000	10204.1	0	0	0	0	0	0	0	0	0	0	0	0	0	0	0	0	0	0	0	0	0	0	0	0	0	0	0	0	0	0	0	0	0	0	0
0.1	10100	0.37632		2.1	0		10306.1	0		110	0		10100	10306.1	0	0	0	0	0	0	0	0	0	0	0	0	0	0	0	0	0	0	0	0	0	0	0	0	0	0	0	0	0	0	0	0	0	0	0
0.1	10200	0.376803		2.12	0		10408.2	0		111	0		10200	10408.2	0	0	0	0	0	0	0	0	0	0	0	0	0	0	0	0	0	0	0	0	0	0	0	0	0	0	0	0	0	0	0	0	0	0	0
0.1	10300	0.375229		2.14	0		10510.2	0		112	0		10300	10510.2	0	0	0	0	0	0	0	0	0	0	0	0	0	0	0	0	0	0	0	0	0	0	0	0	0	0	0	0	0	0	0	0	0	0	0
0.1	10400	0.375714		2.16	0		10612.2	0		113	0		10400	10612.2	0	0	0	0	0	0	0	0	0	0	0	0	0	0	0	0	0	0	0	0	0	0	0	0	0	0	0	0	0	0	0	0	0	0	0
0.1	10500	0.374179		2.18	0		10714.3	0		114	0		10500	10714.3	0	0	0	0	0	0	0	0	0	0	0	0	0	0	0	0	0	0	0	0	0	0	0	0	0	0	0	0	0	0	0	0	0	0	0
0.1	10600	0.374665		2.2	0		10816.3	0		115	0		10600	10816.3	0	0	0	0	0	0	0	0	0	0	0	0	0	0	0	0	0	0	0	0	0	0	0	0	0	0	0	0	0	0	0	0	0	0	0
0.1	10700	0.373169		2.22	0		10918.4	0		116	0		10700	10918.4	0	0	0	0	0	0	0	0	0	0	0	0	0	0	0	0	0	0	0	0	0	0	0	0	0	0	0	0	0	0	0	0	0	0	0
0.1	10800	0.373655		2.24	0		11020.4	0		117	0		10800	11020.4	0	0	0	0	0	0	0	0	0	0	0	0	0	0	0	0	0	0	0	0	0	0	0	0	0	0	0	0	0	0	0	0	0	0	0
0.1	10900	0.378088		2.26	0		11122.4	0		118	0		10900	11122.4	0	0	0	0	0	0	0	0	0	0	0	0	0	0	0	0	0	0	0	0	0	0	0	0	0	0	0	0	0	0	0	0	0	0	0
0.1	11000	0.378521		2.28	0		11224.5	0		119	0		11000	11224.5	0	0	0	0	0	0	0	0	0	0	0	0	0	0	0	0	0	0	0	0	0	0	0	0	0	0	0	0	0	0	0	0	0	0	0
0.1	11100	0.377044		2.3	0		11326.5	0		120	0		11100	11326.5	0	0	0	0	0	0	0	0	0	0	0	0	0	0	0	0	0	0	0	0	0	0	0	0	0	0	0	0	0	0	0	0	0	0	0
0.1	11200	0.377478		2.32	0		11428.6	0		121	0		11200	11428.6	0	0	0	0	0	0	0	0	0	0	0	0	0	0	0	0	0	0	0	0	0	0	0	0	0	0	0	0	0	0	0	0	0	0	0
0.1	11300	0.376037		2.34	0		11530.6	0		122	0		11300	11530.6	0	0	0	0	0	0	0	0	0	0	0	0	0	0	0	0	0	0	0	0	0	0	0	0	0	0	0	0	0	0	0	0	0	0	0
0.1	11400	0.376472		2.36	0		11632.7	0		123	0		11400	11632.7	0	0	0	0	0	0	0	0	0	0	0	0	0	0	0	0	0	0	0	0	0	0	0	0	0	0	0	0	0	0	0	0	0	0	0
0.1	11500	0.375064		2.38	0		11734.7	0		124	0		11500	11734.7	0	0	0	0	0	0	0	0	0	0	0	0	0	0	0	0	0	0	0	0	0	0	0	0	0	0	0	0	0	0	0	0	0	0	0
0.1	11600	0.375501		2.4	0		11836.7	0		125	0		11600	11836.7	0	0	0	0	0	0	0	0	0	0	0	0	0	0	0	0	0	0	0	0	0	0	0	0	0	0	0	0	0	0	0	0	0	0	0
0.1	11700	0.374125		2.42	0		11938.8	0		126	0		11700	11938.8	0	0	0	0	0	0	0	0	0	0	0	0	0	0	0	0	0	0	0	0	0	0	0	0	0	0	0	0	0	0	0	0	0	0	0
0.1	11800	0.374562		2.44	0		12040.8	0		127	0		11800	12040.8	0	0	0	0	0	0	0	0	0	0	0	0	0	0	0	0	0	0	0	0	0	0	0	0	0	0	0	0	0	0	0	0	0	0	0
0.1	11900	0.373218		2.46	0		12142.9	0		128	0		11900	12142.9	0	0	0	0	0	0	0	0	0	0	0	0	0	0	0	0	0	0	0	0	0	0	0	0	0	0	0	0	0	0	0	0	0	0	0
0.1	12000	0.373655		2.48	0		12244.9	0		129	0		12000	12244.9	0	0	0	0	0	0	0	0	0	0	0	0	0	0	0	0	0	0	0	0	0	0	0	0	0	0	0	0	0	0	0	0	0	0	0
0.1	12100	0.377649		2.5	0		12346.9	0		130	0		12100	12346.9	0	0	0	0	0	0	0	0	0	0	0	0	0	0	0	0	0	0	0	0	0	0	0	0	0	0	0	0	0	0	0	0	0	0	0
0.1	12200	0.378042		2.52	0		12449	0		131	0		12200	12449	0	0	0	0	0	0	0	0	0	0	0	0	0	0	0	0	0	0	0	0	0	0	0	0	0	0	0	0	0	0	0	0	0	0	0
0.1	12300	0.376713		2.54	0		12551	0		132	0		12300	12551	0	0	0	0	0	0	0	0	0	0	0	0	0	0	0	0	0	0	0	0	0	0	0	0	0	0	0	0	0	0	0	0	0	0	0
0.1	12400	0.377108		2.56	0		12653.1	0		133	0		12400	12653.1	0	0	0	0	0	0	0	0	0	0	0	0	0	0	0	0	0	0	0	0	0	0	0	0	0	0	0	0	0	0	0	0	0	0	0
0.1	12500	0.375808		2.58	0		12755.1	0		134	0		12500	12755.1	0	0	0	0	0	0	0	0	0	0	0	0	0	0	0	0	0	0	0	0	0	0	0	0	0	0	0	0	0	0	0	0	0	0	0
0.1	12600	0.376204		2.6	0		12857.1	0		135	0		12600	12857.1	0	0	0	0	0	0	0	0	0	0	0	0	0	0	0	0	0	0	0	0	0	0	0	0	0	0	0	0	0	0	0	0	0	0	0
0.1	12700	0.374931		2.62	0		12959.2	0		136	0		12700	12959.2	0	0	0	0	0	0	0	0	0	0	0	0	0	0	0	0	0	0	0	0	0	0	0	0	0	0	0	0	0	0	0	0	0	0	0
0.1	12800	0.375328		2.64	0		13061.2	0		137	0		12800	13061.2	0	0	0	0	0	0	0	0	0	0	0	0	0	0	0	0	0	0	0	0	0	0	0	0	0	0	0	0	0	0	0	0	0	0	0
0.1	12900	0.374082		2.66	0		13163.3	0		138	0		12900	13163.3	0	0	0	0	0	0	0	0	0	0	0	0	0	0	0	0	0	0	0	0	0	0	0	0	0	0	0	0	0	0	0	0	0	0	0
0.1	13000	0.374478		2.68	0		13265.3	0		139	0		13000	13265.3	0	0	0	0	0	0	0	0	0	0	0	0	0	0	0	0	0	0	0	0	0	0	0	0	0	0	0	0	0	0	0	0	0	0	0
0.1	13100	0.373258		2.7	0		13367.3	0		140	0		13100	13367.3	0	0	0	0	0	0	0	0	0	0	0	0	0	0	0	0	0	0	0	0	0	0	0	0	0	0	0	0	0	0	0	0	0	0	0
0.1	13200	0.373655		2.72	0		13469.4	0		141	0		13200	13469.4	0	0	0	0	0	0	0	0	0	0	0	0	0	0	0	0	0	0	0	0	0	0	0	0	0	0	0	0	0	0	0	0	0	0	0
0.1	13300	0.377288		2.74	0		13571.4	0		142	0		13300	13571.4	0	0	0	0	0	0	0	0	0	0	0	0	0	0	0	0	0	0	0	0	0	0	0	0	0	0	0	0	0	0	0	0	0	0	0
0.1	13400	0.377649		2.76	0		13673.5	0		143	0		13400	13673.5	0	0	0	0	0	0	0	0	0	0	0	0	0	0	0	0	0	0	0	0	0	0	0	0	0	0	0	0	0	0	0	0	0	0	0
0.1	13500	0.376442		2.78	0		13775.5	0		144	0		13500	13775.5	0	0	0	0	0	0	0	0	0	0	0	0	0	0	0	0	0	0	0	0	0	0	0	0	0	0	0	0	0	0	0	0	0	0	0
0.1	13600	0.376803		2.8	0		13877.6	0		145	0		13600	13877.6	0	0	0	0	0	0	0	0	0	0	0	0	0	0	0	0	0	0	0	0	0	0	0	0	0	0	0	0	0	0	0	0	0	0	0
0.1	13700	0.375619		2.82	0		13979.6	0		146	0		13700	13979.6	0	0	0	0	0	0	0	0	0	0	0	0	0	0	0	0	0	0	0	0	0	0	0	0	0	0	0	0	0	0	0	0	0	0	0
0.1	13800	0.375982		2.84	0		14081.6	0		147	0		13800	14081.6	0	0	0	0	0	0	0	0	0	0	0	0	0	0	0	0	0	0	0	0	0	0	0	0	0	0	0	0	0	0	0	0	0	0	0
0.1	13900	0.374821		2.86	0		14183.7	0		148	0		13900	14183.7	0	0	0	0	0	0	0	0	0	0	0	0	0	0	0	0	0	0	0	0	0	0	0	0	0	0	0	0	0	0	0	0	0	0	0
0.1	14000	0.375184		2.88	0		14285.7	0		149	0		14000	14285.7	0	0	0	0	0	0	0	0	0	0	0	0	0	0	0	0	0	0	0	0	0	0	0	0	0	0	0	0	0	0	0	0	0	0	0
0.1	14100	0.374045		2.9	0		14387.8	0		150	0		14100	14387.8	0	0	0	0	0	0	0	0	0	0	0	0	0	0	0	0	0	0	0	0	0	0	0	0	0	0	0	0	0	0	0	0	0	0	0
0.1	14200	0.374409		2.92	0		14489.8	0		151	0		14200	14489.8	0	0	0	0	0	0	0	0	0	0	0	0	0	0	0	0	0	0	0	0	0	0	0	0	0	0	0	0	0	0	0	0	0	0	0
0.1	14300	0.373291		2.94	0		14591.8	0		152	0		14300	14591.8	0	0	0	0	0	0	0	0	0	0	0	0	0	0	0	0	0	0	0	0	0	0	0	0	0	0	0	0	0	0	0	0	0	0	0
0.1	14400	0.373655		2.96	0		14693.9	0		153	0		14400	14693.9	0	0	0	0	0	0	0	0	0	0	0	0	0	0	0	0	0	0	0	0	0	0	0	0	0	0	0	0	0	0	0	0	0	0	0
0.1	14500	0.376988		2.98	0		14795.9	0		154	0		14500	14795.9	0	0	0	0	0	0	0	0	0	0	0	0	0	0	0	0	0	0	0	0	0	0	0	0	0	0	0	0	0	0	0	0	0	0	0
0.1	14600	0.377321		3	0		14898	0		155	0		14600	14898	0	0	0	0	0	0	0	0	0	0	0	0	0	0	0	0	0	0	0	0	0	0	0	0	0	0	0	0	0	0	0	0	0	0	0
0.1	14700	0.376214		3.02	0		15000	0		156	0		14700	15000	0	0	0	0	0	0	0	0	0	0	0	0	0	0	0	0	0	0	0	0	0	0	0	0	0	0	0	0	0	0	0	0	0	0	0
0.1	14800	0.376548		3.04	0		15102	0		157	0		14800	15102	0	0	0	0	0	0	0	0	0	0	0	0	0	0	0	0	0	0	0	0	0	0	0	0	0	0	0	0	0	0	0	0	0	0	0
0.1	14900	0.375461		3.06	0		15204.1	0		158	0		14900	15204.1	0	0	0	0	0	0	0	0	0	0	0	0	0	0	0	0	0	0	0	0	0	0	0	0	0	0	0	0	0	0	0	0	0	0	0
0.1	15000	0.375796		3.08	0		15306.1	0		159	0		15000	15306.1	0	0	0	0	0	0	0	0	0	0	0	0	0	0	0	0	0	0	0	0	0	0	0	0	0	0	0	0	0	0	0	0	0	0	0
0.1	15100	0.374728		3.1	0		15408.2	0		160	0		15100	15408.2	0	0	0	0	0	0	0	0	0	0	0	0	0	0	0	0	0	0	0	0	0	0	0	0	0	0	0	0	0	0	0	0	0	0	0
0.1	15200	0.375063		3.12	0		15510.2	0		161	0		15200	15510.2	0	0	0	0	0	0	0	0	0	0	0	0	0	0	0	0	0	0	0	0	0	0	0	0	0	0	0	0	0	0	0	0	0	0	0
0.1	15300	0.374015		3.14	0		15612.2	0		162	0		15300	15612.2	0	0	0	0	0	0	0	0	0	0	0	0	0	0	0	0	0	0	0	0	0	0	0	0	0	0	0	0	0	0	0	0	0	0	0
0.1	15400	0.37435		3.16	0		15714.3	0		163	0		15400	15714.3	0	0	0	0	0	0	0	0	0	0	0	0	0	0	0	0	0	0	0	0	0	0	0	0	0	0	0	0	0	0	0	0	0	0	0
0.1	15500	0.373319		3.18	0		15816.3	0		164	0		15500	15816.3	0	0	0	0	0	0	0	0	0	0	0	0	0	0	0	0	0	0	0	0	0	0	0	0	0	0	0	0	0	0	0	0	0	0	0
0.1	15600	0.373655		3.2	0		15918.4	0		165	0		15600	15918.4	0	0	0	0	0	0	0	0	0	0	0	0	0	0	0	0	0	0	0	0	0	0	0	0	0	0	0	0	0	0	0	0	0	0	0
0.1	15700	0.376733		3.22	0		16020.4	0		166	0		15700	16020.4	0	0	0	0	0	0	0	0	0	0	0	0	0	0	0	0	0	0	0	0	0	0	0	0	0	0	0	0	0	0	0	0	0	0	0
0.1	15800	0.377042		3.24	0		16122.4	0		167	0		15800	16122.4	0	0	0	0	0	0	0	0	0	0	0	0	0	0	0	0	0	0	0	0	0	0	0	0	0	0	0	0	0	0	0	0	0	0	0
0.1	15900	0.376021		3.26	0		16224.5	0		168	0		15900	16224.5	0	0	0	0	0	0	0	0	0	0	0	0	0	0	0	0	0	0	0	0	0	0	0	0	0	0	0	0	0	0	0	0	0	0	0
0.1	16000	0.376331		3.28	0		16326.5	0		169	0		16000	16326.5	0	0	0	0	0	0	0	0	0	0	0	0	0	0	0	0	0	0	0	0	0	0	0	0	0	0	0	0	0	0	0	0	0	0	0
0.1	16100	0.375327		3.3	0		16428.6	0		170	0		16100	16428.6	0	0	0	0	0	0	0	0	0	0	0	0	0	0	0	0	0	0	0	0	0	0	0	0	0	0	0	0	0	0	0	0	0	0	0
0.1	16200	0.375637		3.32	0		16530.6	0		171	0		16200	16530.6	0	0	0	0	0	0	0	0	0	0	0	0	0	0	0	0	0	0	0	0	0	0	0	0	0	0	0	0	0	0	0	0	0	0	0
0.1	16300	0.374649		3.34	0		16632.7	0		172	0		16300	16632.7	0	0	0	0	0	0	0	0	0	0	0	0	0	0	0	0	0	0	0	0	0	0	0	0	0	0	0	0	0	0	0	0	0	0	0
0.1	16400	0.37496		3.36	0		16734.7	0		173	0		16400	16734.7	0	0	0	0	0	0	0	0	0	0	0	0	0	0	0	0	0	0	0	0	0	0	0	0	0	0	0	0	0	0	0	0	0	0	0
0.1	16500	0.373989		3.38	0		16836.7	0		174	0		16500	16836.7	0	0	0	0	0	0	0	0	0	0	0	0	0	0	0	0	0	0	0	0	0	0	0	0	0	0	0	0	0	0	0	0	0	0	0
0.1	16600	0.3743		3.4	0		16938.8	0		175	0		16600	16938.8	0	0	0	0	0	0	0	0	0	0	0	0	0	0	0	0	0	0	0	0	0	0	0	0	0	0	0	0	0	0	0	0	0	0	0
0.1	16700	0.373344		3.42	0		17040.8	0		176	0		16700	17040.8	0	0	0	0	0	0	0	0	0	0	0	0	0	0	0	0	0	0	0	0	0	0	0	0	0	0	0	0	0	0	0	0	0	0	0
0.1	16800	0.373655		3.44	0		17142.9	0		177	0		16800	17142.9	0	0	0	0	0	0	0	0	0	0	0	0	0	0	0	0	0	0	0	0	0	0	0	0	0	0	0	0	0	0	0	0	0	0	0
0.1	16900	0.376514		3.46	0		17244.9	0		178	0		16900	17244.9	0	0	0	0	0	0	0	0	0	0	0	0	0	0	0	0	0	0	0	0	0	0	0	0	0	0	0	0	0	0	0	0	0	0	0
0.1	17000	0.376803		3.48	0		17346.9	0		179	0		17000	17346.9	0	0	0	0	0	0	0	0	0	0	0	0	0	0	0	0	0	0	0	0	0	0	0	0	0	0	0	0	0	0	0	0	0	0	0
0.1	17100	0.375855		3.5	0		17449	0		180	0		17100	17449	0	0	0	0	0	0	0	0	0	0	0	0	0	0	0	0	0	0	0	0	0	0	0	0	0	0	0	0	0	0	0	0	0	0	0
0.1	17200	0.374917		3.52	0		17551	0		181	0		17200	17551	0	0	0	0	0	0	0	0	0	0	0	0	0	0	0	0	0	0	0	0	0	0	0	0	0	0	0	0	0	0	0	0	0	0	0
0.1	17300	0.375211		3.54	0		17653.1	0		182	0		17300	17653.1	0	0	0	0	0	0	0	0	0	0	0	0	0	0	0	0	0	0	0	0	0	0	0	0	0	0	0	0	0	0	0	0	0	0	0
0.1	17400	0.374288		3.56	0		17755.1	0		183	0		17400	17755.1	0	0	0	0	0	0	0	0	0	0	0	0	0	0	0	0	0	0	0	0	0	0	0	0	0	0	0	0	0	0	0	0	0	0	0
0.1	17500	0.374581		3.58	0		17857.1	0		184	0		17500	17857.1	0	0	0	0	0	0	0	0	0	0	0	0	0	0	0	0	0	0	0	0	0	0	0	0	0	0	0	0	0	0	0	0	0	0	0
0.1	17600	0.373672		3.6	0		17959.2	0		185	0		17600	17959.2	0	0	0	0	0	0	0	0	0	0	0	0	0	0	0	0	0	0	0	0	0	0	0	0	0	0	0	0	0	0	0	0	0	0	0
0.1	17700	0.373966		3.62	0		18061.2	0		186	0		17700	18061.2	0	0	0	0	0	0	0	0	0	0	0	0	0	0	0	0	0	0	0	0	0	0	0	0	0	0	0	0	0	0	0	0	0	0	0
0.1	17800	0.373071		3.64	0		18163.3	0		187	0		17800	18163.3	0	0	0	0	0	0	0	0	0	0	0	0	0	0	0	0	0	0	0	0	0	0	0	0	0	0	0	0	0	0	0	0	0	0	0
0.1	17900	0.373364		3.66	0		18265.3	0		188	0		17900	18265.3	0	0	0	0	0	0	0	0	0	0	0	0	0	0	0	0	0	0	0	0	0	0	0	0	0	0	0	0	0	0	0	0	0	0	0
0.1	18000	0.372482		3.68	0		18367.3	0		189	0		18000	18367.3	0	0	0	0	0	0	0	0	0	0	0	0	0	0	0	0	0	0	0	0	0	0	0	0	0	0	0	0	0	0	0	0	0	0	0
0.1	18100	0.376325		3.7	0		18469.4	0		190	0		18100	18469.4	0	0	0	0	0	0	0	0	0	0	0	0	0	0	0	0	0	0	0	0	0	0	0	0	0	0	0	0	0	0	0	0	0	0	0
0.1	18200	0.375436		3.72	0		18571.4	0		191	0		18200	18571.4	0	0	0	0	0	0	0	0	0	0	0	0	0	0	0	0	0	0	0	0	0	0	0	0	0	0	0	0	0	0	0	0	0	0	0
0.1	18300	0.375711		3.74	0		18673.5	0		192	0		18300	18673.5	0	0	0	0	0	0	0	0	0	0	0	0	0	0	0	0	0	0	0	0	0	0	0	0	0	0	0	0	0	0	0	0	0	0	0
0.1	18400	0.374835		3.76	0		18775.5	0		193	0		18400	18775.5	0	0	0	0	0	0	0	0	0	0	0	0	0	0	0	0	0	0	0	0	0	0	0	0	0	0	0	0	0	0	0	0	0	0	0
0.1	18500	0.37511		3.78	0		18877.6	0		194	0		18500	18877.6	0	0	0	0	0	0	0	0	0	0	0	0	0	0	0	0	0	0	0	0	0	0	0	0	0	0	0	0	0	0	0	0	0	0	0
0.1	18600	0.374247		3.8	0		18979.6	0		195	0		18600	18979.6	0	0	0	0	0	0	0	0	0	0	0	0	0	0	0	0	0	0	0	0	0	0	0	0	0	0	0	0	0	0	0	0	0	0	0
0.1	18700	0.374522		3.82	0		19081.6	0		196	0		18700	19081.6	0	0	0	0	0	0	0	0	0	0	0	0	0	0	0	0	0	0	0	0	0	0	0	0	0	0	0	0	0	0	0	0	0	0	0
0.1	18800	0.373671		3.84	0		19183.7	0		197	0		18800	19183.7	0	0	0	0	0	0	0	0	0	0	0	0	0	0	0	0	0	0	0	0	0	0	0	0	0	0	0	0	0	0	0	0	0	0	0
0.1	18900	0.373946		3.86	0		19285.7	0		198	0		18900	19285.7	0	0	0	0	0	0	0	0	0	0	0	0	0	0	0	0	0	0	0	0	0	0	0	0	0	0	0	0	0	0	0	0	0	0	0
0.1	19000	0.373108		3.88	0		19387.8	0		199	0		19000	19387.8	0	0	0	0	0	0	0	0	0	0	0	0	0	0	0	0	0	0	0	0	0	0	0	0	0	0	0	0	0	0	0	0	0	0	0
0.1	19100	0.373383		3.9	0		19489.8	0		200	0		19100	19489.8	0	0	0	0	0	0	0	0	0	0	0	0	0	0	0	0	0	0	0	0	0	0	0	0	0	0	0	0	0	0	0	0	0	0	0
0.1	19200	0.372556		3.92	0		19591.8	0		201	0		19200	19591.8	0	0	0	0	0	0	0	0	0	0	0	0	0	0	0	0	0	0	0	0	0	0	0	0	0	0	0	0	0	0	0	0	0	0	0
0.1	19300	0.376159		3.94	0		19693.9	0		202	0		19300	19693.9	0	0	0	0	0	0	0	0	0	0	0	0	0	0	0	0	0	0	0	0	0	0	0	0	0	0	0	0	0	0	0	0	0	0	0
0.1	19400	0.375326		3.96	0		19795.9	0		203	0		19400	19795.9	0	0	0	0	0	0	0	0	0	0	0	0	0	0	0	0	0	0	0	0	0	0	0	0	0	0	0	0	0	0	0	0	0	0	0
0.1	19500	0.375584		3.98	0		19898	0		204	0		19500	19898	0	0	0	0	0	0	0	0	0	0	0	0	0	0	0	0	0	0	0	0	0	0	0	0	0	0	0	0	0	0	0	0	0	0	0
0.1	19600	0.374763		4	0		20000	0		205	0		19600	20000	0	0	0	0	0	0	0	0	0	0	0	0	0	0	0	0	0	0	0	0	0	0	0	0	0	0	0	0	0	0	0	0	0	0	0
0.1	19700	0.375021		4.02	0		20102	0		206	0		19700	20102	0	0	0	0	0	0	0	0	0	0	0	0	0	0	0	0	0	0	0	0	0	0	0	0	0	0	0	0	0	0	0	0	0	0	0
0.1	19800	0.374211		4.04	0		20204.1	0		207	0		19800	20204.1	0	0	0	0	0	0	0	0	0	0	0	0	0	0	0	0	0	0	0	0	0	0	0	0	0	0	0	0	0	0	0	0	0	0	0
0.1	19900	0.374469		4.06	0		20306.1	0		208	0		19900	20306.1	0	0	0	0	0	0	0	0	0	0	0	0	0	0	0	0	0	0	0	0	0	0	0	0	0	0	0	0	0	0	0	0	0	0	0
0.1	20000	0.37367		4.08	0		20408.2	0		209	0		20000	20408.2	0	0	0	0	0	0	0	0	0	0	0	0	0	0	0	0	0	0	0	0	0	0	0	0	0	0	0	0	0	0	0	0	0	0	0
0.2	100	0.856895		4.1	0					210	0
0.2	200	0.535754		4.12	0					211	0
0.2	300	0.428707		4.14	0					212	0
0.2	400	0.375183		4.16	0					213	0
0.2	500	0.300862		4.18	0					214	0
0.2	600	0.286487		4.2	0					215	0
0.2	700	0.276219		4.22	0					216	0
0.2	800	0.268518		4.24	0					217	0
0.2	900	0.23908		4.26	0					218	0
0.2	1000	0.236633		4.28	0					219	0
0.2	1100	0.234631		4.3	0					220	0
0.2	1200	0.232963		4.32	0					221	0
0.2	1300	0.215318		4.34	0					222	0
0.2	1400	0.215268		4.36	0					223	0
0.2	1500	0.215224		4.38	0					224	0
0.2	1600	0.215186		4.4	0					225	0
0.2	1700	0.215152		4.42	0					226	0
0.2	1800	0.203398		4.44	0					227	0
0.2	1900	0.203988		4.46	0					228	0
0.2	2000	0.204519		4.48	0					229	0
0.2	2100	0.205		4.5	0					230	0
0.2	2200	0.195844		4.52	0					231	0
0.2	2300	0.19666		4.54	0					232	0
0.2	2400	0.22417		4.56	0					233	0
0.2	2500	0.223788		4.58	0					234	0
0.2	2600	0.215318		4.6	0					235	0
0.2	2700	0.215292		4.62	0					236	0
0.2	2800	0.215268		4.64	0					237	0
0.2	2900	0.215245		4.66	0					238	0
0.2	3000	0.208189		4.68	0					239	0
0.2	3100	0.208397		4.7	0					240	0
0.2	3200	0.208591		4.72	0					241	0
0.2	3300	0.208773		4.74	0					242	0
0.2	3400	0.208945		4.76	0					243	0
0.2	3500	0.203077		4.78	0					244	0
0.2	3600	0.203398		4.8	0					245	0
0.2	3700	0.203701		4.82	0					246	0
0.2	3800	0.203988		4.84	0					247	0
0.2	3900	0.198849		4.86	0					248	0
0.2	4000	0.199243		4.88	0					249	0
0.2	4100	0.199618		4.9	0					250	0
0.2	4200	0.199975		4.92	0					251	0
0.2	4300	0.195408		4.94	0					252	0
0.2	4400	0.195844		4.96	0					253	0
0.2	4500	0.196261		4.98	0					254	0
0.2	4600	0.19666		5	0					255	0
0.2	4700	0.192552								256	0
0.2	4800	0.206393								257	0
0.2	4900	0.20656								258	0
0.2	5000	0.206721								259	0
0.2	5100	0.206876								260	0
0.2	5200	0.202966								261	0
0.2	5300	0.203186								262	0
0.2	5400	0.203398								263	0
0.2	5500	0.203602								264	0
0.2	5600	0.20003								265	0
0.2	5700	0.200286								266	0
0.2	5800	0.200533								267	0
0.2	5900	0.200771								268	0
0.2	6000	0.197485								269	0
0.2	6100	0.197765								270	0
0.2	6200	0.198037								271	0
0.2	6300	0.1983								272	0
0.2	6400	0.195258								273	0
0.2	6500	0.195555								274	0
0.2	6600	0.195844								275	0
0.2	6700	0.196124								276	0
0.2	6800	0.196396								277	0
0.2	6900	0.193602								278	0
0.2	7000	0.193902								279	0
0.2	7100	0.20324								280	0
0.2	7200	0.203398								281	0
0.2	7300	0.20066								282	0
0.2	7400	0.200849								283	0
0.2	7500	0.201033								284	0
0.2	7600	0.201211								285	0
0.2	7700	0.198644								286	0
0.2	7800	0.198849								287	0
0.2	7900	0.199049								288	0
0.2	8000	0.199243								289	0
0.2	8100	0.196828								290	0
0.2	8200	0.197045								291	0
0.2	8300	0.197256								292	0
0.2	8400	0.197463								293	0
0.2	8500	0.197665								294	0
0.2	8600	0.195408								295	0
0.2	8700	0.195628								296	0
0.2	8800	0.195844								297	0
0.2	8900	0.196055								298	0
0.2	9000	0.193916								299	0
0.2	9100	0.194144								300	0
0.2	9200	0.194366								301	0
0.2	9300	0.194584								302	0
0.2	9400	0.192552								303	0
0.2	9500	0.199545								304	0
0.2	9600	0.199702								305	0
0.2	9700	0.199856								306	0
0.2	9800	0.197853								307	0
0.2	9900	0.198022								308	0
0.2	10000	0.198188								309	0
0.2	10100	0.198351								310	0
0.2	10200	0.19851								311	0
0.2	10300	0.196618								312	0
0.2	10400	0.196791								313	0
0.2	10500	0.19696								314	0
0.2	10600	0.197127								315	0
0.2	10700	0.195318								316	0
0.2	10800	0.195497								317	0
0.2	10900	0.195672								318	0
0.2	11000	0.195844								319	0
0.2	11100	0.194112								320	0
0.2	11200	0.194295								321	0
0.2	11300	0.194475								322	0
0.2	11400	0.194652								323	0
0.2	11500	0.194825								324	0
0.2	11600	0.193176								325	0
0.2	11700	0.19336								326	0
0.2	11800	0.198983								327	0
0.2	11900	0.199114								328	0
0.2	12000	0.197485								329	0
0.2	12100	0.197626								330	0
0.2	12200	0.197765								331	0
0.2	12300	0.197902								332	0
0.2	12400	0.196335								333	0
0.2	12500	0.196481								334	0
0.2	12600	0.196625								335	0
0.2	12700	0.196767								336	0
0.2	12800	0.195258								337	0
0.2	12900	0.195408								338	0
0.2	13000	0.195555								339	0
0.2	13100	0.195701								340	0
0.2	13200	0.195844								341	0
0.2	13300	0.194399								342	0
0.2	13400	0.194549								343	0
0.2	13500	0.194698								344	0
0.2	13600	0.194844								345	0
0.2	13700	0.193448								346	0
0.2	13800	0.193602								347	0
0.2	13900	0.193753								348	0
0.2	14000	0.193902								349	0
0.2	14100	0.192552								350	0
0.2	14200	0.19723								351	0
0.2	14300	0.197352								352	0
0.2	14400	0.197472								353	0
0.2	14500	0.196135								354	0
0.2	14600	0.196261								355	0
0.2	14700	0.196386								356	0
0.2	14800	0.196509								357	0
0.2	14900	0.196631								358	0
0.2	15000	0.195344								359	0
0.2	15100	0.195471								360	0
0.2	15200	0.195597								361	0
0.2	15300	0.195722								362	0
0.2	15400	0.194474								363	0
0.2	15500	0.194604								364	0
0.2	15600	0.194732								365	0
0.2	15700	0.194859								366	0
0.2	15800	0.193648								367	0
0.2	15900	0.19378								368	0
0.2	16000	0.19391								369	0
0.2	16100	0.194039								370	0
0.2	16200	0.192863								371	0
0.2	16300	0.192996								372	0
0.2	16400	0.193128								373	0
0.2	16500	0.197151								374	0
0.2	16600	0.197256								375	0
0.2	16700	0.196096								376	0
0.2	16800	0.196207								377	0
0.2	16900	0.196316								378	0
0.2	17000	0.196423								379	0
0.2	17100	0.195295								380	0
0.2	17200	0.195408								381	0
0.2	17300	0.195519								382	0
0.2	17400	0.195628								383	0
0.2	17500	0.194531								384	0
0.2	17600	0.194645								385	0
0.2	17700	0.194758								386	0
0.2	17800	0.194869								387	0
0.2	17900	0.193801								388	0
0.2	18000	0.193916								389	0
0.2	18100	0.194031								390	0
0.2	18200	0.194144								391	0
0.2	18300	0.194256								392	0
0.2	18400	0.193219								393	0
0.2	18500	0.193335								394	0
0.2	18600	0.193449								395	0
0.2	18700	0.193563								396	0
0.2	18800	0.192552								397	0
0.2	18900	0.196067								398	0
0.2	19000	0.196165								399	0
0.2	19100	0.196261								400	0
0.2	19200	0.195258								401	0
0.2	19300	0.195358								402	0
0.2	19400	0.195457								403	0
0.2	19500	0.195555								404	0
0.2	19600	0.194576								405	0
0.2	19700	0.194678								406	0
0.2	19800	0.194778								407	0
0.2	19900	0.194878								408	0
0.2	20000	0.194977								409	0
0.3	100	0.856895								410	0
0.3	200	0.535754								411	0
0.3	300	0.358361								412	0
0.3	400	0.322424								413	0
0.3	500	0.258654								414	0
0.3	600	0.251314								415	0
0.3	700	0.215923								416	0
0.3	800	0.215759								417	0
0.3	900	0.192183								418	0
0.3	1000	0.194426								419	0
0.3	1100	0.177076								420	0
0.3	1200	0.180204								421	0
0.3	1300	0.166617								422	0
0.3	1400	0.170045								423	0
0.3	1500	0.158947								424	0
0.3	1600	0.162426								425	0
0.3	1700	0.153082								426	0
0.3	1800	0.156501								427	0
0.3	1900	0.148452								428	0
0.3	2000	0.15176								429	0
0.3	2100	0.144703								430	0
0.3	2200	0.147881								431	0
0.3	2300	0.150782								432	0
0.3	2400	0.144649								433	0
0.3	2500	0.147447								434	0
0.3	2600	0.141914								435	0
0.3	2700	0.144606								436	0
0.3	2800	0.13957								437	0
0.3	2900	0.142157								438	0
0.3	3000	0.137538								439	0
0.3	3100	0.140024								440	0
0.3	3200	0.13576								441	0
0.3	3300	0.13815								442	0
0.3	3400	0.134192								443	0
0.3	3500	0.15484								444	0
0.3	3600	0.150638								445	0
0.3	3700	0.152367								446	0
0.3	3800	0.148452								447	0
0.3	3900	0.150148								448	0
0.3	4000	0.146484								449	0
0.3	4100	0.148146								450	0
0.3	4200	0.144703								451	0
0.3	4300	0.146329								452	0
0.3	4400	0.143085								453	0
0.3	4500	0.144674								454	0
0.3	4600	0.146195								455	0
0.3	4700	0.14316								456	0
0.3	4800	0.144649								457	0
0.3	4900	0.14177								458	0
0.3	5000	0.143227								459	0
0.3	5100	0.140488								460	0
0.3	5200	0.141914								461	0
0.3	5300	0.139304								462	0
0.3	5400	0.140698								463	0
0.3	5500	0.138205								464	0
0.3	5600	0.13957								465	0
0.3	5700	0.137184								466	0
0.3	5800	0.138519								467	0
0.3	5900	0.136232								468	0
0.3	6000	0.137538								469	0
0.3	6100	0.135342								470	0
0.3	6200	0.13662								471	0
0.3	6300	0.134508								472	0
0.3	6400	0.13576								473	0
0.3	6500	0.133726								474	0
0.3	6600	0.134952								475	0
0.3	6700	0.132991								476	0
0.3	6800	0.134192								477	0
0.3	6900	0.144665								478	0
0.3	7000	0.14265								479	0
0.3	7100	0.143663								480	0
0.3	7200	0.141718								481	0
0.3	7300	0.142716								482	0
0.3	7400	0.140836								483	0
0.3	7500	0.14182								484	0
0.3	7600	0.140001								485	0
0.3	7700	0.14097								486	0
0.3	7800	0.139208								487	0
0.3	7900	0.140163								488	0
0.3	8000	0.138455								489	0
0.3	8100	0.139396								490	0
0.3	8200	0.137739								491	0
0.3	8300	0.138665								492	0
0.3	8400	0.137057								493	0
0.3	8500	0.13797								494	0
0.3	8600	0.136407								495	0
0.3	8700	0.137306								496	0
0.3	8800	0.135786								497	0
0.3	8900	0.136672								498	0
0.3	9000	0.137538								499	0
0.3	9100	0.136066								500	0
0.3	9200	0.13692								501	0
0.3	9300	0.135486								502	0
0.3	9400	0.136327								503	0
0.3	9500	0.13493								504	0
0.3	9600	0.13576								505	0
0.3	9700	0.134397								506	0
0.3	9800	0.135216								507	0
0.3	9900	0.133886								508	0
0.3	10000	0.134693								509	0
0.3	10100	0.133395								510	0
0.3	10200	0.134192								511	0
0.3	10300	0.132923								512	0
0.3	10400	0.139885								513	0
0.3	10500	0.138586								514	0
0.3	10600	0.139304								515	0
0.3	10700	0.138035								516	0
0.3	10800	0.138744								517	0
0.3	10900	0.137504								518	0
0.3	11000	0.138205								519	0
0.3	11100	0.136992								520	0
0.3	11200	0.137685								521	0
0.3	11300	0.138366								522	0
0.3	11400	0.137184								523	0
0.3	11500	0.137857								524	0
0.3	11600	0.136699								525	0
0.3	11700	0.137365								526	0
0.3	11800	0.136232								527	0
0.3	11900	0.13689								528	0
0.3	12000	0.135779								529	0
0.3	12100	0.136431								530	0
0.3	12200	0.135342								531	0
0.3	12300	0.135986								532	0
0.3	12400	0.134918								533	0
0.3	12500	0.135556								534	0
0.3	12600	0.134508								535	0
0.3	12700	0.135139								536	0
0.3	12800	0.134111								537	0
0.3	12900	0.134735								538	0
0.3	13000	0.133726								539	0
0.3	13100	0.134344								540	0
0.3	13200	0.133353								541	0
0.3	13300	0.133964								542	0
0.3	13400	0.132991								543	0
0.3	13500	0.133596								544	0
0.3	13600	0.134192								545	0
0.3	13700	0.133238								546	0
0.3	13800	0.138482								547	0
0.3	13900	0.137511								548	0
0.3	14000	0.138062								549	0
0.3	14100	0.137108								550	0
0.3	14200	0.137654								551	0
0.3	14300	0.136717								552	0
0.3	14400	0.137257								553	0
0.3	14500	0.136336								554	0
0.3	14600	0.136872								555	0
0.3	14700	0.135965								556	0
0.3	14800	0.136496								557	0
0.3	14900	0.135604								558	0
0.3	15000	0.136131								559	0
0.3	15100	0.135253								560	0
0.3	15200	0.135775								561	0
0.3	15300	0.134911								562	0
0.3	15400	0.135429								563	0
0.3	15500	0.134578								564	0
0.3	15600	0.135091								565	0
0.3	15700	0.135598								566	0
0.3	15800	0.134762								567	0
0.3	15900	0.135264								568	0
0.3	16000	0.134441								569	0
0.3	16100	0.134939								570	0
0.3	16200	0.134128								571	0
0.3	16300	0.134622								572	0
0.3	16400	0.133823								573	0
0.3	16500	0.134313								574	0
0.3	16600	0.133525								575	0
0.3	16700	0.134011								576	0
0.3	16800	0.133234								577	0
0.3	16900	0.133716								578	0
0.3	17000	0.13295								579	0
0.3	17100	0.133428								580	0
0.3	17200	0.132673								581	0
0.3	17300	0.136859								582	0
0.3	17400	0.136093								583	0
0.3	17500	0.136542								584	0
0.3	17600	0.135786								585	0
0.3	17700	0.136232								586	0
0.3	17800	0.135486								587	0
0.3	17900	0.135928								588	0
0.3	18000	0.136365								589	0
0.3	18100	0.135632								590	0
0.3	18200	0.136066								591	0
0.3	18300	0.135342								592	0
0.3	18400	0.135773								593	0
0.3	18500	0.135058								594	0
0.3	18600	0.135486								595	0
0.3	18700	0.13478								596	0
0.3	18800	0.135205								597	0
0.3	18900	0.134508								598	0
0.3	19000	0.13493								599	0
0.3	19100	0.134242								600	0
0.3	19200	0.134661								601	0
0.3	19300	0.133982								602	0
0.3	19400	0.134397								603	0
0.3	19500	0.133726								604	0
0.3	19600	0.134139								605	0
0.3	19700	0.133476								606	0
0.3	19800	0.133886								607	0
0.3	19900	0.133231								608	0
0.3	20000	0.133638								609	0
0.4	100	0.856895								610	0
0.4	200	0.430235								611	0
0.4	300	0.358361								612	0
0.4	400	0.269665								613	0
0.4	500	0.258654								614	0
0.4	600	0.216141								615	0
0.4	700	0.185774								616	0
0.4	800	0.189379								617	0
0.4	900	0.168734								618	0
0.4	1000	0.173322								619	0
0.4	1100	0.157891								620	0
0.4	1200	0.145031								621	0
0.4	1300	0.150383								622	0
0.4	1400	0.139897								623	0
0.4	1500	0.144878								624	0
0.4	1600	0.136047								625	0
0.4	1700	0.128254								626	0
0.4	1800	0.133052								627	0
0.4	1900	0.126237								628	0
0.4	2000	0.130656								629	0
0.4	2100	0.124605								630	0
0.4	2200	0.119103								631	0
0.4	2300	0.123256								632	0
0.4	2400	0.118269								633	0
0.4	2500	0.122123								634	0
0.4	2600	0.117563								635	0
0.4	2700	0.113342								636	0
0.4	2800	0.116958								637	0
0.4	2900	0.113049								638	0
0.4	3000	0.116434								639	0
0.4	3100	0.112793								640	0
0.4	3200	0.10938								641	0
0.4	3300	0.112569								642	0
0.4	3400	0.109364								643	0
0.4	3500	0.112371								644	0
0.4	3600	0.109349								645	0
0.4	3700	0.10649								646	0
0.4	3800	0.109335								647	0
0.4	3900	0.106623								648	0
0.4	4000	0.109323								649	0
0.4	4100	0.106744								650	0
0.4	4200	0.104287								651	0
0.4	4300	0.106853								652	0
0.4	4400	0.104506								653	0
0.4	4500	0.121226								654	0
0.4	4600	0.118668								655	0
0.4	4700	0.116219								656	0
0.4	4800	0.118269								657	0
0.4	4900	0.115928								658	0
0.4	5000	0.117902								659	0
0.4	5100	0.11566								660	0
0.4	5200	0.113505								661	0
0.4	5300	0.115413								662	0
0.4	5400	0.113342								663	0
0.4	5500	0.115183								664	0
0.4	5600	0.11319								665	0
0.4	5700	0.111267								666	0
0.4	5800	0.113049								667	0
0.4	5900	0.111193								668	0
0.4	6000	0.112917								669	0
0.4	6100	0.111124								670	0
0.4	6200	0.10939								671	0
0.4	6300	0.11106								672	0
0.4	6400	0.10938								673	0
0.4	6500	0.110999								674	0
0.4	6600	0.109372								675	0
0.4	6700	0.107793								676	0
0.4	6800	0.109364								677	0
0.4	6900	0.10783								678	0
0.4	7000	0.109356								679	0
0.4	7100	0.107866								680	0
0.4	7200	0.106417								681	0
0.4	7300	0.1079								682	0
0.4	7400	0.10649								683	0
0.4	7500	0.107931								684	0
0.4	7600	0.106558								685	0
0.4	7700	0.105221								686	0
0.4	7800	0.106623								687	0
0.4	7900	0.105319								688	0
0.4	8000	0.106685								689	0
0.4	8100	0.105412								690	0
0.4	8200	0.10417								691	0
0.4	8300	0.105501								692	0
0.4	8400	0.104287								693	0
0.4	8500	0.105585								694	0
0.4	8600	0.104399								695	0
0.4	8700	0.10324								696	0
0.4	8800	0.104506								697	0
0.4	8900	0.103372								698	0
0.4	9000	0.111744								699	0
0.4	9100	0.110556								700	0
0.4	9200	0.109393								701	0
0.4	9300	0.110524								702	0
0.4	9400	0.109387								703	0
0.4	9500	0.110494								704	0
0.4	9600	0.10938								705	0
0.4	9700	0.10829								706	0
0.4	9800	0.109375								707	0
0.4	9900	0.108306								708	0
0.4	10000	0.109369								709	0
0.4	10100	0.108321								710	0
0.4	10200	0.107295								711	0
0.4	10300	0.108336								712	0
0.4	10400	0.107329								713	0
0.4	10500	0.108351								714	0
0.4	10600	0.107362								715	0
0.4	10700	0.106392								716	0
0.4	10800	0.107395								717	0
0.4	10900	0.106442								718	0
0.4	11000	0.107425								719	0
0.4	11100	0.10649								720	0
0.4	11200	0.105571								721	0
0.4	11300	0.106536								722	0
0.4	11400	0.105633								723	0
0.4	11500	0.10658								724	0
0.4	11600	0.105692								725	0
0.4	11700	0.10482								726	0
0.4	11800	0.10575								727	0
0.4	11900	0.104891								728	0
0.4	12000	0.105806								729	0
0.4	12100	0.104961								730	0
0.4	12200	0.10413								731	0
0.4	12300	0.105028								732	0
0.4	12400	0.10421								733	0
0.4	12500	0.105093								734	0
0.4	12600	0.104287								735	0
0.4	12700	0.103494								736	0
0.4	12800	0.104363								737	0
0.4	12900	0.103581								738	0
0.4	13000	0.104435								739	0
0.4	13100	0.103665								740	0
0.4	13200	0.102907								741	0
0.4	13300	0.103747								742	0
0.4	13400	0.103								743	0
0.4	13500	0.108584								744	0
0.4	13600	0.107812								745	0
0.4	13700	0.107051								746	0
0.4	13800	0.10783								747	0
0.4	13900	0.10708								748	0
0.4	14000	0.107848								749	0
0.4	14100	0.107109								750	0
0.4	14200	0.10638								751	0
0.4	14300	0.107137								752	0
0.4	14400	0.106417								753	0
0.4	14500	0.107164								754	0
0.4	14600	0.106454								755	0
0.4	14700	0.105754								756	0
0.4	14800	0.10649								757	0
0.4	14900	0.105799								758	0
0.4	15000	0.106525								759	0
0.4	15100	0.105843								760	0
0.4	15200	0.10517								761	0
0.4	15300	0.105885								762	0
0.4	15400	0.105221								763	0
0.4	15500	0.105927								764	0
0.4	15600	0.105271								765	0
0.4	15700	0.104623								766	0
0.4	15800	0.105319								767	0
0.4	15900	0.104679								768	0
0.4	16000	0.105366								769	0
0.4	16100	0.104734								770	0
0.4	16200	0.104109								771	0
0.4	16300	0.104787								772	0
0.4	16400	0.10417								773	0
0.4	16500	0.10484								774	0
0.4	16600	0.10423								775	0
0.4	16700	0.103627								776	0
0.4	16800	0.104287								777	0
0.4	16900	0.103692								778	0
0.4	17000	0.104344								779	0
0.4	17100	0.103755								780	0
0.4	17200	0.103172								781	0
0.4	17300	0.103816								782	0
0.4	17400	0.10324								783	0
0.4	17500	0.103877								784	0
0.4	17600	0.103307								785	0
0.4	17700	0.102743								786	0
0.4	17800	0.103372								787	0
0.4	17900	0.102814								788	0
0.4	18000	0.107004								789	0
0.4	18100	0.106432								790	0
0.4	18200	0.105867								791	0
0.4	18300	0.106461								792	0
0.4	18400	0.105902								793	0
0.4	18500	0.10649								794	0
0.4	18600	0.105937								795	0
0.4	18700	0.105389								796	0
0.4	18800	0.10597								797	0
0.4	18900	0.105428								798	0
0.4	19000	0.106003								799	0
0.4	19100	0.105467								800	0
0.4	19200	0.104936								801	0
0.4	19300	0.105504								802	0
0.4	19400	0.104979								803	0
0.4	19500	0.105541								804	0
0.4	19600	0.105021								805	0
0.4	19700	0.104506								806	0
0.4	19800	0.105062								807	0
0.4	19900	0.104552								808	0
0.4	20000	0.105102								809	0
0.5	100	0.856895								810	0
0.5	200	0.430235								811	0
0.5	300	0.288015								812	0
0.5	400	0.269665								813	0
0.5	500	0.216447								814	0
0.5	600	0.180968								815	0
0.5	700	0.185774								816	0
0.5	800	0.163								817	0
0.5	900	0.145286								818	0
0.5	1000	0.152218								819	0
0.5	1100	0.138705								820	0
0.5	1200	0.127444								821	0
0.5	1300	0.13415								822	0
0.5	1400	0.124823								823	0
0.5	1500	0.11674								824	0
0.5	1600	0.122857								825	0
0.5	1700	0.11584								826	0
0.5	1800	0.109603								827	0
0.5	1900	0.11513								828	0
0.5	2000	0.109552								829	0
0.5	2100	0.104506								830	0
0.5	2200	0.109511								831	0
0.5	2300	0.104905								832	0
0.5	2400	0.100683								833	0
0.5	2500	0.10524								834	0
0.5	2600	0.10133								835	0
0.5	2700	0.0977092								836	0
0.5	2800	0.101884								837	0
0.5	2900	0.0984943								838	0
0.5	3000	0.0953304								839	0
0.5	3100	0.0991782								840	0
0.5	3200	0.0961906								841	0
0.5	3300	0.093384								842	0
0.5	3400	0.0969496								843	0
0.5	3500	0.0942817								844	0
0.5	3600	0.0917621								845	0
0.5	3700	0.0950824								846	0
0.5	3800	0.0926743								847	0
0.5	3900	0.0903897								848	0
0.5	4000	0.0934953								849	0
0.5	4100	0.0913021								850	0
0.5	4200	0.0892134								851	0
0.5	4300	0.0921296								852	0
0.5	4400	0.090117								853	0
0.5	4500	0.0881939								854	0
0.5	4600	0.0909421								855	0
0.5	4700	0.0890832								856	0
0.5	4800	0.0873018								857	0
0.5	4900	0.0899								858	0
0.5	5000	0.0881735								859	0
0.5	5100	0.0865147								860	0
0.5	5200	0.0889781								861	0
0.5	5300	0.0873668								862	0
0.5	5400	0.0858151								863	0
0.5	5500	0.0998347								864	0
0.5	5600	0.0981158								865	0
0.5	5700	0.0964572								866	0
0.5	5800	0.0984943								867	0
0.5	5900	0.0968855								868	0
0.5	6000	0.0953304								869	0
0.5	6100	0.0972858								870	0
0.5	6200	0.0957743								871	0
0.5	6300	0.0943109								872	0
0.5	6400	0.0928931								873	0
0.5	6500	0.0947657								874	0
0.5	6600	0.093384								875	0
0.5	6700	0.0920436								876	0
0.5	6800	0.0938461								877	0
0.5	6900	0.0925378								878	0
0.5	7000	0.0912669								879	0
0.5	7100	0.0930042								880	0
0.5	7200	0.0917621								881	0
0.5	7300	0.0905541								882	0
0.5	7400	0.0922305								883	0
0.5	7500	0.0910485								884	0
0.5	7600	0.0898975								885	0
0.5	7700	0.0915172								886	0
0.5	7800	0.0903897								887	0
0.5	7900	0.0892908								888	0
0.5	8000	0.0908573								889	0
0.5	8100	0.0897798								890	0
0.5	8200	0.0887285								891	0
0.5	8300	0.0902452								892	0
0.5	8400	0.0892134								893	0
0.5	8500	0.0882059								894	0
0.5	8600	0.0896757								895	0
0.5	8700	0.088686								896	0
0.5	8800	0.0877189								897	0
0.5	8900	0.0891447								898	0
0.5	9000	0.0881939								899	0
0.5	9100	0.087264								900	0
0.5	9200	0.0886482								901	0
0.5	9300	0.0877335								902	0
0.5	9400	0.0868382								903	0
0.5	9500	0.0881832								904	0
0.5	9600	0.0873018								905	0
0.5	9700	0.0864387								906	0
0.5	9800	0.0877466								907	0
0.5	9900	0.0868963								908	0
0.5	10000	0.0860631								909	0
0.5	10100	0.0873359								910	0
0.5	10200	0.0865147								911	0
0.5	10300	0.0857095								912	0
0.5	10400	0.0869489								913	0
0.5	10500	0.0861549								914	0
0.5	10600	0.0853758								915	0
0.5	10700	0.0865837								916	0
0.5	10800	0.0858151								917	0
0.5	10900	0.0850606								918	0
0.5	11000	0.0920772								919	0
0.5	11100	0.0912799								920	0
0.5	11200	0.0904968								921	0
0.5	11300	0.0915952								922	0
0.5	11400	0.0908231								923	0
0.5	11500	0.0900644								924	0
0.5	11600	0.0911381								925	0
0.5	11700	0.0903897								926	0
0.5	11800	0.089654								927	0
0.5	11900	0.0907041								928	0
0.5	12000	0.089978								929	0
0.5	12100	0.0892639								930	0
0.5	12200	0.0902914								931	0
0.5	12300	0.0895864								932	0
0.5	12400	0.0888927								933	0
0.5	12500	0.0882102								934	0
0.5	12600	0.0892134								935	0
0.5	12700	0.0885391								936	0
0.5	12800	0.0878753								937	0
0.5	12900	0.0888577								938	0
0.5	13000	0.0882017								939	0
0.5	13100	0.0875557								940	0
0.5	13200	0.0885183								941	0
0.5	13300	0.0878796								942	0
0.5	13400	0.0872505								943	0
0.5	13500	0.0881939								944	0
0.5	13600	0.0875717								945	0
0.5	13700	0.0869586								946	0
0.5	13800	0.0878836								947	0
0.5	13900	0.0872771								948	0
0.5	14000	0.0866792								949	0
0.5	14100	0.0875865								950	0
0.5	14200	0.0869949								951	0
0.5	14300	0.0864115								952	0
0.5	14400	0.0873018								953	0
0.5	14500	0.0867244								954	0
0.5	14600	0.0861549								955	0
0.5	14700	0.0870287								956	0
0.5	14800	0.0864649								957	0
0.5	14900	0.0859086								958	0
0.5	15000	0.0867666								959	0
0.5	15100	0.0862156								960	0
0.5	15200	0.085672								961	0
0.5	15300	0.0865147								962	0
0.5	15400	0.0859761								963	0
0.5	15500	0.0854445								964	0
0.5	15600	0.0862725								965	0
0.5	15700	0.0857458								966	0
0.5	15800	0.0852257								967	0
0.5	15900	0.0860395								968	0
0.5	16000	0.0855241								969	0
0.5	16100	0.0850151								970	0
0.5	16200	0.0858151								971	0
0.5	16300	0.0853105								972	0
0.5	16400	0.0848121								973	0
0.5	16500	0.0894914								974	0
0.5	16600	0.0889739								975	0
0.5	16700	0.0884625								976	0
0.5	16800	0.0892134								977	0
0.5	16900	0.0887066								978	0
0.5	17000	0.0882059								979	0
0.5	17100	0.0889451								980	0
0.5	17200	0.0884487								981	0
0.5	17300	0.0879582								982	0
0.5	17400	0.088686								983	0
0.5	17500	0.0881997								984	0
0.5	17600	0.0877189								985	0
0.5	17700	0.0884358								986	0
0.5	17800	0.087959								987	0
0.5	17900	0.0874876								988	0
0.5	18000	0.0881939								989	0
0.5	18100	0.0877264								990	0
0.5	18200	0.087264								991	0
0.5	18300	0.0879599								992	0
0.5	18400	0.0875013								993	0
0.5	18500	0.0870476								994	0
0.5	18600	0.0877335								995	0
0.5	18700	0.0872834								996	0
0.5	18800	0.0868382								997	0
0.5	18900	0.0863976								998	0
0.5	19000	0.0870724								999	0
0.5	19100	0.0866353								1000	0
0.5	19200	0.0862027								1001	0
0.5	19300	0.086868								1002	0
0.5	19400	0.0864387								1003	0
0.5	19500	0.0860137								1004	0
0.5	19600	0.0866698								1005	0
0.5	19700	0.086248								1006	0
0.5	19800	0.0858305								1007	0
0.5	19900	0.0864776								1008	0
0.5	20000	0.0860631								1009	0
0.6	100	0.856895								1010	0
0.6	200	0.430235								1011	0
0.6	300	0.288015								1012	0
0.6	400	0.269665								1013	0
0.6	500	0.216447								1014	0
0.6	600	0.180968								1015	0
0.6	700	0.155626								1016	0
0.6	800	0.163								1017	0
0.6	900	0.145286								1018	0
0.6	1000	0.131115								1019	0
0.6	1100	0.138705								1020	0
0.6	1200	0.127444								1021	0
0.6	1300	0.117916								1022	0
0.6	1400	0.109749								1023	0
0.6	1500	0.11674								1024	0
0.6	1600	0.109667								1025	0
0.6	1700	0.103426								1026	0
0.6	1800	0.109603								1027	0
0.6	1900	0.104023								1028	0
0.6	2000	0.0990005								1029	0
0.6	2100	0.0944564								1030	0
0.6	2200	0.0999181								1031	0
0.6	2300	0.0957292								1032	0
0.6	2400	0.0918895								1033	0
0.6	2500	0.0883569								1034	0
0.6	2600	0.0932129								1035	0
0.6	2700	0.089893								1036	0
0.6	2800	0.0868102								1037	0
0.6	2900	0.0912172								1038	0
0.6	3000	0.0882958								1039	0
0.6	3100	0.0855628								1040	0
0.6	3200	0.0830007								1041	0
0.6	3300	0.086989								1042	0
0.6	3400	0.0845356								1043	0
0.6	3500	0.0822225								1044	0
0.6	3600	0.0859								1045	0
0.6	3700	0.083675								1046	0
0.6	3800	0.0815671								1047	0
0.6	3900	0.0795673								1048	0
0.6	4000	0.0829434								1049	0
0.6	4100	0.0810076								1050	0
0.6	4200	0.079164								1051	0
0.6	4300	0.0823139								1052	0
0.6	4400	0.0805244								1053	0
0.6	4500	0.0788144								1054	0
0.6	4600	0.0771788								1055	0
0.6	4700	0.0801029								1056	0
0.6	4800	0.0785086								1057	0
0.6	4900	0.0769793								1058	0
0.6	5000	0.0755113								1059	0
0.6	5100	0.0782387								1060	0
0.6	5200	0.0768029								1061	0
0.6	5300	0.0754212								1062	0
0.6	5400	0.0779988								1063	0
0.6	5500	0.0766457								1064	0
0.6	5600	0.0753409								1065	0
0.6	5700	0.0740818								1066	0
0.6	5800	0.0765048								1067	0
0.6	5900	0.0752687								1068	0
0.6	6000	0.0740738								1069	0
0.6	6100	0.0763777								1070	0
0.6	6200	0.0752034								1071	0
0.6	6300	0.0740665								1072	0
0.6	6400	0.0729651								1073	0
0.6	6500	0.0850255								1074	0
0.6	6600	0.0837914								1075	0
0.6	6700	0.0825942								1076	0
0.6	6800	0.0814321								1077	0
0.6	6900	0.0833623								1078	0
0.6	7000	0.0822225								1079	0
0.6	7100	0.0811148								1080	0
0.6	7200	0.0829689								1081	0
0.6	7300	0.0818813								1082	0
0.6	7400	0.0808231								1083	0
0.6	7500	0.0797931								1084	0
0.6	7600	0.0815671								1085	0
0.6	7700	0.0805542								1086	0
0.6	7800	0.0795673								1087	0
0.6	7900	0.0812767								1088	0
0.6	8000	0.0803054								1089	0
0.6	8100	0.0793582								1090	0
0.6	8200	0.078434								1091	0
0.6	8300	0.0800747								1092	0
0.6	8400	0.079164								1093	0
0.6	8500	0.0782747								1094	0
0.6	8600	0.07986								1095	0
0.6	8700	0.0789832								1096	0
0.6	8800	0.0781263								1097	0
0.6	8900	0.0772886								1098	0
0.6	9000	0.0788144								1099	0
0.6	9100	0.0779876								1100	0
0.6	9200	0.0771788								1101	0
0.6	9300	0.0763874								1102	0
0.6	9400	0.0778578								1103	0
0.6	9500	0.0770759								1104	0
0.6	9600	0.0763103								1105	0
0.6	9700	0.0777361								1106	0
0.6	9800	0.0769793								1107	0
0.6	9900	0.0762379								1108	0
0.6	10000	0.0755113								1109	0
0.6	10100	0.0768885								1110	0
0.6	10200	0.0761697								1111	0
0.6	10300	0.0754649								1112	0
0.6	10400	0.0768029								1113	0
0.6	10500	0.0761055								1114	0
0.6	10600	0.0754212								1115	0
0.6	10700	0.0747498								1116	0
0.6	10800	0.0760448								1117	0
0.6	10900	0.0753799								1118	0
0.6	11000	0.0747272								1119	0
0.6	11100	0.0759874								1120	0
0.6	11200	0.0753409								1121	0
0.6	11300	0.0747058								1122	0
0.6	11400	0.0740818								1123	0
0.6	11500	0.0753038								1124	0
0.6	11600	0.0746855								1125	0
0.6	11700	0.0740777								1126	0
0.6	11800	0.0734802								1127	0
0.6	11900	0.0746662								1128	0
0.6	12000	0.0740738								1129	0
0.6	12100	0.0734911								1130	0
0.6	12200	0.0746479								1131	0
0.6	12300	0.07407								1132	0
0.6	12400	0.0735015								1133	0
0.6	12500	0.0729421								1134	0
0.6	12600	0.0740665								1135	0
0.6	12700	0.0735114								1136	0
0.6	12800	0.0729651								1137	0
0.6	12900	0.079042								1138	0
0.6	13000	0.0784615								1139	0
0.6	13100	0.0778899								1140	0
0.6	13200	0.0773269								1141	0
0.6	13300	0.0783591								1142	0
0.6	13400	0.077801								1143	0
0.6	13500	0.0772512								1144	0
0.6	13600	0.0767095								1145	0
0.6	13700	0.077716								1146	0
0.6	13800	0.0771788								1147	0
0.6	13900	0.0766493								1148	0
0.6	14000	0.0776347								1149	0
0.6	14100	0.0771095								1150	0
0.6	14200	0.0765916								1151	0
0.6	14300	0.076081								1152	0
0.6	14400	0.0770431								1153	0
0.6	14500	0.0765364								1154	0
0.6	14600	0.0760366								1155	0
0.6	14700	0.0769793								1156	0
0.6	14800	0.0764834								1157	0
0.6	14900	0.075994								1158	0
0.6	15000	0.0755113								1159	0
0.6	15100	0.0764325								1160	0
0.6	15200	0.0759531								1161	0
0.6	15300	0.0754801								1162	0
0.6	15400	0.0763835								1163	0
0.6	15500	0.0759138								1164	0
0.6	15600	0.0754501								1165	0
0.6	15700	0.0749923								1166	0
0.6	15800	0.075876								1167	0
0.6	15900	0.0754212								1168	0
0.6	16000	0.0749722								1169	0
0.6	16100	0.0745287								1170	0
0.6	16200	0.0753934								1171	0
0.6	16300	0.0749528								1172	0
0.6	16400	0.0745176								1173	0
0.6	16500	0.0753667								1174	0
0.6	16600	0.0749342								1175	0
0.6	16700	0.0745069								1176	0
0.6	16800	0.0740847								1177	0
0.6	16900	0.0749162								1178	0
0.6	17000	0.0744966								1179	0
0.6	17100	0.0740818								1180	0
0.6	17200	0.0748988								1181	0
0.6	17300	0.0744866								1182	0
0.6	17400	0.074079								1183	0
0.6	17500	0.0736762								1184	0
0.6	17600	0.0744769								1185	0
0.6	17700	0.0740764								1186	0
0.6	17800	0.0736803								1187	0
0.6	17900	0.0744676								1188	0
0.6	18000	0.0740738								1189	0
0.6	18100	0.0736843								1190	0
0.6	18200	0.0732991								1191	0
0.6	18300	0.0740713								1192	0
0.6	18400	0.0736881								1193	0
0.6	18500	0.0733091								1194	0
0.6	18600	0.0729342								1195	0
0.6	18700	0.0736919								1196	0
0.6	18800	0.0733189								1197	0
0.6	18900	0.0729499								1198	0
0.6	19000	0.0736955								1199	0
0.6	19100	0.0733284								1200	0
0.6	19200	0.0729651								1201	0
0.6	19300	0.0726055								1202	0
0.6	19400	0.0766483								1203	0
0.6	19500	0.0762735								1204	0
0.6	19600	0.0759026								1205	0
0.6	19700	0.0766067								1206	0
0.6	19800	0.0762379								1207	0
0.6	19900	0.0758727								1208	0
0.6	20000	0.0755113								1209	0
0.7	100	0.856895								1210	0
0.7	200	0.430235								1211	0
0.7	300	0.288015								1212	0
0.7	400	0.216905								1213	0
0.7	500	0.216447								1214	0
0.7	600	0.180968								1215	0
0.7	700	0.155626								1216	0
0.7	800	0.13662								1217	0
0.7	900	0.145286								1218	0
0.7	1000	0.131115								1219	0
0.7	1100	0.11952								1220	0
0.7	1200	0.109858								1221	0
0.7	1300	0.117916								1222	0
0.7	1400	0.109749								1223	0
0.7	1500	0.102671								1224	0
0.7	1600	0.0964771								1225	0
0.7	1700	0.103426								1226	0
0.7	1800	0.097879								1227	0
0.7	1900	0.0929156								1228	0
0.7	2000	0.0884486								1229	0
0.7	2100	0.0944564								1230	0
0.7	2200	0.0903254								1231	0
0.7	2300	0.0865537								1232	0
0.7	2400	0.0830963								1233	0
0.7	2500	0.0883569								1234	0
0.7	2600	0.0850961								1235	0
0.7	2700	0.0820768								1236	0
0.7	2800	0.0792731								1237	0
0.7	2900	0.08394								1238	0
0.7	3000	0.0812612								1239	0
0.7	3100	0.0787552								1240	0
0.7	3200	0.0764058								1241	0
0.7	3300	0.0805939								1242	0
0.7	3400	0.0783286								1243	0
0.7	3500	0.0761928								1244	0
0.7	3600	0.0741757								1245	0
0.7	3700	0.0779713								1246	0
0.7	3800	0.0760135								1247	0
0.7	3900	0.0741561								1248	0
0.7	4000	0.0723915								1249	0
0.7	4100	0.0758603								1250	0
0.7	4200	0.0741393								1251	0
0.7	4300	0.0724982								1252	0
0.7	4400	0.0709318								1253	0
0.7	4500	0.0741247								1254	0
0.7	4600	0.072591								1255	0
0.7	4700	0.0711226								1256	0
0.7	4800	0.0697154								1257	0
0.7	4900	0.0683656								1258	0
0.7	5000	0.0712905								1259	0
0.7	5100	0.0699627								1260	0
0.7	5200	0.0686861								1261	0
0.7	5300	0.0674576								1262	0
0.7	5400	0.0701826								1263	0
0.7	5500	0.0689716								1264	0
0.7	5600	0.0678038								1265	0
0.7	5700	0.066677								1266	0
0.7	5800	0.0692276								1267	0
0.7	5900	0.0681148								1268	0
0.7	6000	0.0670392								1269	0
0.7	6100	0.0659988								1270	0
0.7	6200	0.0683958								1271	0
0.7	6300	0.0673669								1272	0
0.7	6400	0.0663701								1273	0
0.7	6500	0.0654041								1274	0
0.7	6600	0.0676648								1275	0
0.7	6700	0.0667082								1276	0
0.7	6800	0.0657798								1277	0
0.7	6900	0.0648783								1278	0
0.7	7000	0.0670173								1279	0
0.7	7100	0.0661238								1280	0
0.7	7200	0.0652551								1281	0
0.7	7300	0.0644101								1282	0
0.7	7400	0.0751194								1283	0
0.7	7500	0.0741655								1284	0
0.7	7600	0.0732366								1285	0
0.7	7700	0.072332								1286	0
0.7	7800	0.0741561								1287	0
0.7	7900	0.0732626								1288	0
0.7	8000	0.0723915								1289	0
0.7	8100	0.071542								1290	0
0.7	8200	0.0732867								1291	0
0.7	8300	0.0724468								1292	0
0.7	8400	0.0716269								1293	0
0.7	8500	0.0708263								1294	0
0.7	8600	0.0724982								1295	0
0.7	8700	0.071706								1296	0
0.7	8800	0.0709318								1297	0
0.7	8900	0.070175								1298	0
0.7	9000	0.0717799								1299	0
0.7	9100	0.0710303								1300	0
0.7	9200	0.0702971								1301	0
0.7	9300	0.0695797								1302	0
0.7	9400	0.0711226								1303	0
0.7	9500	0.0704116								1304	0
0.7	9600	0.0697154								1305	0
0.7	9700	0.0690335								1306	0
0.7	9800	0.0683656								1307	0
0.7	9900	0.0698428								1308	0
0.7	10000	0.0691801								1309	0
0.7	10100	0.0685306								1310	0
0.7	10200	0.0678938								1311	0
0.7	10300	0.0693182								1312	0
0.7	10400	0.0686861								1313	0
0.7	10500	0.068066								1314	0
0.7	10600	0.0674576								1315	0
0.7	10700	0.0688328								1316	0
0.7	10800	0.0682286								1317	0
0.7	10900	0.0676354								1318	0
0.7	11000	0.0670531								1319	0
0.7	11100	0.0683824								1320	0
0.7	11200	0.0678038								1321	0
0.7	11300	0.0672354								1322	0
0.7	11400	0.066677								1323	0
0.7	11500	0.0679634								1324	0
0.7	11600	0.0674083								1325	0
0.7	11700	0.0668627								1326	0
0.7	11800	0.0663264								1327	0
0.7	11900	0.0675725								1328	0
0.7	12000	0.0670392								1329	0
0.7	12100	0.0665147								1330	0
0.7	12200	0.0659988								1331	0
0.7	12300	0.067207								1332	0
0.7	12400	0.0666939								1333	0
0.7	12500	0.0661889								1334	0
0.7	12600	0.065692								1335	0
0.7	12700	0.0668646								1336	0
0.7	12800	0.0663701								1337	0
0.7	12900	0.0658834								1338	0
0.7	13000	0.0654041								1339	0
0.7	13100	0.0665431								1340	0
0.7	13200	0.066066								1341	0
0.7	13300	0.0655962								1342	0
0.7	13400	0.0651333								1343	0
0.7	13500	0.0662406								1344	0
0.7	13600	0.0657798								1345	0
0.7	13700	0.0653258								1346	0
0.7	13800	0.0648783								1347	0
0.7	13900	0.0659555								1348	0
0.7	14000	0.0655099								1349	0
0.7	14100	0.0650707								1350	0
0.7	14200	0.0646376								1351	0
0.7	14300	0.0642106								1352	0
0.7	14400	0.0652551								1353	0
0.7	14500	0.0648297								1354	0
0.7	14600	0.0644101								1355	0
0.7	14700	0.0639963								1356	0
0.7	14800	0.0693537								1357	0
0.7	14900	0.0689122								1358	0
0.7	15000	0.0684767								1359	0
0.7	15100	0.0680469								1360	0
0.7	15200	0.0690111								1361	0
0.7	15300	0.0685834								1362	0
0.7	15400	0.0681613								1363	0
0.7	15500	0.0677446								1364	0
0.7	15600	0.0686861								1365	0
0.7	15700	0.0682713								1366	0
0.7	15800	0.0678619								1367	0
0.7	15900	0.0674576								1368	0
0.7	16000	0.0683773								1369	0
0.7	16100	0.0679748								1370	0
0.7	16200	0.0675772								1371	0
0.7	16300	0.0671846								1372	0
0.7	16400	0.0680835								1373	0
0.7	16500	0.0676926								1374	0
0.7	16600	0.0673063								1375	0
0.7	16700	0.0669247								1376	0
0.7	16800	0.0678038								1377	0
0.7	16900	0.0674238								1378	0
0.7	17000	0.0670482								1379	0
0.7	17100	0.066677								1380	0
0.7	17200	0.0675371								1381	0
0.7	17300	0.0671674								1382	0
0.7	17400	0.0668019								1383	0
0.7	17500	0.0664406								1384	0
0.7	17600	0.0672825								1385	0
0.7	17700	0.0669225								1386	0
0.7	17800	0.0665667								1387	0
0.7	17900	0.0662147								1388	0
0.7	18000	0.0670392								1389	0
0.7	18100	0.0666886								1390	0
0.7	18200	0.0663418								1391	0
0.7	18300	0.0659988								1392	0
0.7	18400	0.0668065								1393	0
0.7	18500	0.0664647								1394	0
0.7	18600	0.0661266								1395	0
0.7	18700	0.0657921								1396	0
0.7	18800	0.0665837								1397	0
0.7	18900	0.0662503								1398	0
0.7	19000	0.0659204								1399	0
0.7	19100	0.065594								1400	0
0.7	19200	0.065271								1401	0
0.7	19300	0.0660448								1402	0
0.7	19400	0.0657228								1403	0
0.7	19500	0.0654041								1404	0
0.7	19600	0.0650886								1405	0
0.7	19700	0.0658476								1406	0
0.7	19800	0.0655331								1407	0
0.7	19900	0.0652218								1408	0
0.7	20000	0.0649135								1409	0
0.8	100	0.856895								1410	0
0.8	200	0.430235								1411	0
0.8	300	0.288015								1412	0
0.8	400	0.216905								1413	0
0.8	500	0.216447								1414	0
0.8	600	0.180968								1415	0
0.8	700	0.155626								1416	0
0.8	800	0.13662								1417	0
0.8	900	0.121837								1418	0
0.8	1000	0.131115								1419	0
0.8	1100	0.11952								1420	0
0.8	1200	0.109858								1421	0
0.8	1300	0.101682								1422	0
0.8	1400	0.109749								1423	0
0.8	1500	0.102671								1424	0
0.8	1600	0.0964771								1425	0
0.8	1700	0.0910123								1426	0
0.8	1800	0.0861547								1427	0
0.8	1900	0.0929156								1428	0
0.8	2000	0.0884486								1429	0
0.8	2100	0.084407								1430	0
0.8	2200	0.0807328								1431	0
0.8	2300	0.0865537								1432	0
0.8	2400	0.0830963								1433	0
0.8	2500	0.0799154								1434	0
0.8	2600	0.0769792								1435	0
0.8	2700	0.0742606								1436	0
0.8	2800	0.0792731								1437	0
0.8	2900	0.0766629								1438	0
0.8	3000	0.0742266								1439	0
0.8	3100	0.0719475								1440	0
0.8	3200	0.0698109								1441	0
0.8	3300	0.0741988								1442	0
0.8	3400	0.0721216								1443	0
0.8	3500	0.0701632								1444	0
0.8	3600	0.0683135								1445	0
0.8	3700	0.0722675								1446	0
0.8	3800	0.0704598								1447	0
0.8	3900	0.0687448								1448	0
0.8	4000	0.0671156								1449	0
0.8	4100	0.0655658								1450	0
0.8	4200	0.0691146								1451	0
0.8	4300	0.0675904								1452	0
0.8	4400	0.0661355								1453	0
0.8	4500	0.0647453								1454	0
0.8	4600	0.0680033								1455	0
0.8	4700	0.0666324								1456	0
0.8	4800	0.0653187								1457	0
0.8	4900	0.0640587								1458	0
0.8	5000	0.062849								1459	0
0.8	5100	0.0658248								1460	0
0.8	5200	0.0646276								1461	0
0.8	5300	0.0634757								1462	0
0.8	5400	0.0623664								1463	0
0.8	5500	0.0651346								1464	0
0.8	5600	0.0640353								1465	0
0.8	5700	0.0629746								1466	0
0.8	5800	0.0619504								1467	0
0.8	5900	0.060961								1468	0
0.8	6000	0.0635219								1469	0
0.8	6100	0.0625392								1470	0
0.8	6200	0.0615881								1471	0
0.8	6300	0.0606673								1472	0
0.8	6400	0.0597752								1473	0
0.8	6500	0.0621573								1474	0
0.8	6600	0.0612697								1475	0
0.8	6700	0.0604086								1476	0
0.8	6800	0.0595728								1477	0
0.8	6900	0.0618198								1478	0
0.8	7000	0.0609877								1479	0
0.8	7100	0.0601791								1480	0
0.8	7200	0.0593929								1481	0
0.8	7300	0.0586283								1482	0
0.8	7400	0.0607362								1483	0
0.8	7500	0.059974								1484	0
0.8	7600	0.0592319								1485	0
0.8	7700	0.0585091								1486	0
0.8	7800	0.0605105								1487	0
0.8	7900	0.0597897								1488	0
0.8	8000	0.0590871								1489	0
0.8	8100	0.0584017								1490	0
0.8	8200	0.0577331								1491	0
0.8	8300	0.0673616								1492	0
0.8	8400	0.0666022								1493	0
0.8	8500	0.0658607								1494	0
0.8	8600	0.0651365								1495	0
0.8	8700	0.0668546								1496	0
0.8	8800	0.0661355								1497	0
0.8	8900	0.0654326								1498	0
0.8	9000	0.0647453								1499	0
0.8	9100	0.0640731								1500	0
0.8	9200	0.0657094								1501	0
0.8	9300	0.0650413								1502	0
0.8	9400	0.0643874								1503	0
0.8	9500	0.0637472								1504	0
0.8	9600	0.0631204								1505	0
0.8	9700	0.0646822								1506	0
0.8	9800	0.0640587								1507	0
0.8	9900	0.0634477								1508	0
0.8	10000	0.062849								1509	0
0.8	10100	0.0643516								1510	0
0.8	10200	0.0637558								1511	0
0.8	10300	0.0631715								1512	0
0.8	10400	0.0625984								1513	0
0.8	10500	0.0620363								1514	0
0.8	10600	0.0634757								1515	0
0.8	10700	0.0629159								1516	0
0.8	10800	0.0623664								1517	0
0.8	10900	0.0618271								1518	0
0.8	11000	0.063216								1519	0
0.8	11100	0.0626787								1520	0
0.8	11200	0.062151								1521	0
0.8	11300	0.0616326								1522	0
0.8	11400	0.0611234								1523	0
0.8	11500	0.0624581								1524	0
0.8	11600	0.0619504								1525	0
0.8	11700	0.0614515								1526	0
0.8	11800	0.060961								1527	0
0.8	11900	0.0622522								1528	0
0.8	12000	0.0617632								1529	0
0.8	12100	0.0612824								1530	0
0.8	12200	0.0608093								1531	0
0.8	12300	0.060344								1532	0
0.8	12400	0.0615881								1533	0
0.8	12500	0.061124								1534	0
0.8	12600	0.0606673								1535	0
0.8	12700	0.0602177								1536	0
0.8	12800	0.0597752								1537	0
0.8	12900	0.0609755								1538	0
0.8	13000	0.060534								1539	0
0.8	13100	0.0600992								1540	0
0.8	13200	0.059671								1541	0
0.8	13300	0.0608359								1542	0
0.8	13400	0.0604086								1543	0
0.8	13500	0.0599876								1544	0
0.8	13600	0.0595728								1545	0
0.8	13700	0.0591641								1546	0
0.8	13800	0.0602905								1547	0
0.8	13900	0.0598825								1548	0
0.8	14000	0.0594803								1549	0
0.8	14100	0.0590838								1550	0
0.8	14200	0.0601791								1551	0
0.8	14300	0.0597832								1552	0
0.8	14400	0.0593929								1553	0
0.8	14500	0.059008								1554	0
0.8	14600	0.0586283								1555	0
0.8	14700	0.0596894								1556	0
0.8	14800	0.0593102								1557	0
0.8	14900	0.0589362								1558	0
0.8	15000	0.0585671								1559	0
0.8	15100	0.0596005								1560	0
0.8	15200	0.0592319								1561	0
0.8	15300	0.0588682								1562	0
0.8	15400	0.0585091								1563	0
0.8	15500	0.0581547								1564	0
0.8	15600	0.0591576								1565	0
0.8	15700	0.0588036								1566	0
0.8	15800	0.0584541								1567	0
0.8	15900	0.0581089								1568	0
0.8	16000	0.0577681								1569	0
0.8	16100	0.0587423								1570	0
0.8	16200	0.0584017								1571	0
0.8	16300	0.0580654								1572	0
0.8	16400	0.0577331								1573	0
0.8	16500	0.0625765								1574	0
0.8	16600	0.0622211								1575	0
0.8	16700	0.0618699								1576	0
0.8	16800	0.0615229								1577	0
0.8	16900	0.06118								1578	0
0.8	17000	0.0620826								1579	0
0.8	17100	0.0617404								1580	0
0.8	17200	0.0614023								1581	0
0.8	17300	0.061068								1582	0
0.8	17400	0.0619504								1583	0
0.8	17500	0.0616169								1584	0
0.8	17600	0.0612871								1585	0
0.8	17700	0.060961								1586	0
0.8	17800	0.0606386								1587	0
0.8	17900	0.0614988								1588	0
0.8	18000	0.061177								1589	0
0.8	18100	0.0608588								1590	0
0.8	18200	0.060544								1591	0
0.8	18300	0.0613859								1592	0
0.8	18400	0.0610718								1593	0
0.8	18500	0.060761								1594	0
0.8	18600	0.0604535								1595	0
0.8	18700	0.0601493								1596	0
0.8	18800	0.060971								1597	0
0.8	18900	0.0606673								1598	0
0.8	19000	0.0603668								1599	0
0.8	19100	0.0600695								1600	0
0.8	19200	0.0597752								1601	0
0.8	19300	0.0605775								1602	0
0.8	19400	0.0602837								1603	0
0.8	19500	0.0599928								1604	0
0.8	19600	0.059705								1605	0
0.8	19700	0.0604913								1606	0
0.8	19800	0.0602039								1607	0
0.8	19900	0.0599193								1608	0
0.8	20000	0.0596376								1609	0
0.9	100	0.856895								1610	0
0.9	200	0.430235								1611	0
0.9	300	0.288015								1612	0
0.9	400	0.216905								1613	0
0.9	500	0.174239								1614	0
0.9	600	0.180968								1615	0
0.9	700	0.155626								1616	0
0.9	800	0.13662								1617	0
0.9	900	0.121837								1618	0
0.9	1000	0.110011								1619	0
0.9	1100	0.11952								1620	0
0.9	1200	0.109858								1621	0
0.9	1300	0.101682								1622	0
0.9	1400	0.0946748								1623	0
0.9	1500	0.0886014								1624	0
0.9	1600	0.0964771								1625	0
0.9	1700	0.0910123								1626	0
0.9	1800	0.0861547								1627	0
0.9	1900	0.0818084								1628	0
0.9	2000	0.0778967								1629	0
0.9	2100	0.084407								1630	0
0.9	2200	0.0807328								1631	0
0.9	2300	0.0773782								1632	0
0.9	2400	0.074303								1633	0
0.9	2500	0.0714739								1634	0
0.9	2600	0.0769792								1635	0
0.9	2700	0.0742606								1636	0
0.9	2800	0.0717361								1637	0
0.9	2900	0.0693857								1638	0
0.9	3000	0.067192								1639	0
0.9	3100	0.0719475								1640	0
0.9	3200	0.0698109								1641	0
0.9	3300	0.0678037								1642	0
0.9	3400	0.0659147								1643	0
0.9	3500	0.0641335								1644	0
0.9	3600	0.0683135								1645	0
0.9	3700	0.0665638								1646	0
0.9	3800	0.0649062								1647	0
0.9	3900	0.0633336								1648	0
0.9	4000	0.0618397								1649	0
0.9	4100	0.0655658								1650	0
0.9	4200	0.0640899								1651	0
0.9	4300	0.0626825								1652	0
0.9	4400	0.0613392								1653	0
0.9	4500	0.0600555								1654	0
0.9	4600	0.0634155								1655	0
0.9	4700	0.0621423								1656	0
0.9	4800	0.0609221								1657	0
0.9	4900	0.0597518								1658	0
0.9	5000	0.0586282								1659	0
0.9	5100	0.0616868								1660	0
0.9	5200	0.0605692								1661	0
0.9	5300	0.0594939								1662	0
0.9	5400	0.0584583								1663	0
0.9	5500	0.0574605								1664	0
0.9	5600	0.0602668								1665	0
0.9	5700	0.0592722								1666	0
0.9	5800	0.0583119								1667	0
0.9	5900	0.0573841								1668	0
0.9	6000	0.0564873								1669	0
0.9	6100	0.0590795								1670	0
0.9	6200	0.0581843								1671	0
0.9	6300	0.0573175								1672	0
0.9	6400	0.0564778								1673	0
0.9	6500	0.0556639								1674	0
0.9	6600	0.0580722								1675	0
0.9	6700	0.0572588								1676	0
0.9	6800	0.0564693								1677	0
0.9	6900	0.0557027								1678	0
0.9	7000	0.0549581								1679	0
0.9	7100	0.0572067								1680	0
0.9	7200	0.0564618								1681	0
0.9	7300	0.0557374								1682	0
0.9	7400	0.0550325								1683	0
0.9	7500	0.0543464								1684	0
0.9	7600	0.0564551								1685	0
0.9	7700	0.0557684								1686	0
0.9	7800	0.0550992								1687	0
0.9	7900	0.054447								1688	0
0.9	8000	0.0538111								1689	0
0.9	8100	0.0557963								1690	0
0.9	8200	0.0551595								1691	0
0.9	8300	0.054538								1692	0
0.9	8400	0.0539313								1693	0
0.9	8500	0.0533389								1694	0
0.9	8600	0.0552141								1695	0
0.9	8700	0.0546206								1696	0
0.9	8800	0.0540405								1697	0
0.9	8900	0.0534735								1698	0
0.9	9000	0.0529191								1699	0
0.9	9100	0.061754								1700	0
0.9	9200	0.0611216								1701	0
0.9	9300	0.0605028								1702	0
0.9	9400	0.0598972								1703	0
0.9	9500	0.0593043								1704	0
0.9	9600	0.0609221								1705	0
0.9	9700	0.0603309								1706	0
0.9	9800	0.0597518								1707	0
0.9	9900	0.0591843								1708	0
0.9	10000	0.0586282								1709	0
0.9	10100	0.0601726								1710	0
0.9	10200	0.0596178								1711	0
0.9	10300	0.0590737								1712	0
0.9	10400	0.05854								1713	0
0.9	10500	0.0580166								1714	0
0.9	10600	0.0594939								1715	0
0.9	10700	0.0589713								1716	0
0.9	10800	0.0584583								1717	0
0.9	10900	0.0579548								1718	0
0.9	11000	0.0574605								1719	0
0.9	11100	0.0588762								1720	0
0.9	11200	0.0583825								1721	0
0.9	11300	0.0578975								1722	0
0.9	11400	0.057421								1723	0
0.9	11500	0.0569527								1724	0
0.9	11600	0.0583119								1725	0
0.9	11700	0.057844								1726	0
0.9	11800	0.0573841								1727	0
0.9	11900	0.0569319								1728	0
0.9	12000	0.0564873								1729	0
0.9	12100	0.0577941								1730	0
0.9	12200	0.0573497								1731	0
0.9	12300	0.0569125								1732	0
0.9	12400	0.0564824								1733	0
0.9	12500	0.0560591								1734	0
0.9	12600	0.0556426								1735	0
0.9	12700	0.0568943								1736	0
0.9	12800	0.0564778								1737	0
0.9	12900	0.0560677								1738	0
0.9	13000	0.0556639								1739	0
0.9	13100	0.0552662								1740	0
0.9	13200	0.0564734								1741	0
0.9	13300	0.0560757								1742	0
0.9	13400	0.0556839								1743	0
0.9	13500	0.0552979								1744	0
0.9	13600	0.0549176								1745	0
0.9	13700	0.0560832								1746	0
0.9	13800	0.0557027								1747	0
0.9	13900	0.0553277								1748	0
0.9	14000	0.0549581								1749	0
0.9	14100	0.0545936								1750	0
0.9	14200	0.0557205								1751	0
0.9	14300	0.0553559								1752	0
0.9	14400	0.0549963								1753	0
0.9	14500	0.0546417								1754	0
0.9	14600	0.0542919								1755	0
0.9	14700	0.0553825								1756	0
0.9	14800	0.0550325								1757	0
0.9	14900	0.0546871								1758	0
0.9	15000	0.0543464								1759	0
0.9	15100	0.0540101								1760	0
0.9	15200	0.0550667								1761	0
0.9	15300	0.0547302								1762	0
0.9	15400	0.054398								1763	0
0.9	15500	0.0540701								1764	0
0.9	15600	0.0537464								1765	0
0.9	15700	0.0547711								1766	0
0.9	15800	0.054447								1767	0
0.9	15900	0.0541271								1768	0
0.9	16000	0.0538111								1769	0
0.9	16100	0.0534991								1770	0
0.9	16200	0.0544936								1771	0
0.9	16300	0.0541812								1772	0
0.9	16400	0.0538727								1773	0
0.9	16500	0.0535678								1774	0
0.9	16600	0.0532667								1775	0
0.9	16700	0.0542328								1776	0
0.9	16800	0.0539313								1777	0
0.9	16900	0.0536333								1778	0
0.9	17000	0.0533389								1779	0
0.9	17100	0.0530478								1780	0
0.9	17200	0.0539872								1781	0
0.9	17300	0.0536958								1782	0
0.9	17400	0.0534077								1783	0
0.9	17500	0.053123								1784	0
0.9	17600	0.0528414								1785	0
0.9	17700	0.0537554								1786	0
0.9	17800	0.0534735								1787	0
0.9	17900	0.0531947								1788	0
0.9	18000	0.0529191								1789	0
0.9	18100	0.0526465								1790	0
0.9	18200	0.0570654								1791	0
0.9	18300	0.0567731								1792	0
0.9	18400	0.056484								1793	0
0.9	18500	0.056198								1794	0
0.9	18600	0.0559151								1795	0
0.9	18700	0.0567637								1796	0
0.9	18800	0.0564808								1797	0
0.9	18900	0.0562009								1798	0
0.9	19000	0.0559239								1799	0
0.9	19100	0.0556498								1800	0
0.9	19200	0.0564778								1801	0
0.9	19300	0.0562036								1802	0
0.9	19400	0.0559324								1803	0
0.9	19500	0.0556639								1804	0
0.9	19600	0.0553981								1805	0
0.9	19700	0.0562063								1806	0
0.9	19800	0.0559405								1807	0
0.9	19900	0.0556773								1808	0
0.9	20000	0.0554168								1809	0
1	100	0.856895								1810	0
1	200	0.430235								1811	0
1	300	0.288015								1812	0
1	400	0.216905								1813	0
1	500	0.174239								1814	0
1	600	0.180968								1815	0
1	700	0.155626								1816	0
1	800	0.13662								1817	0
1	900	0.121837								1818	0
1	1000	0.110011								1819	0
1	1100	0.11952								1820	0
1	1200	0.109858								1821	0
1	1300	0.101682								1822	0
1	1400	0.0946748								1823	0
1	1500	0.0886014								1824	0
1	1600	0.0832873								1825	0
1	1700	0.0910123								1826	0
1	1800	0.0861547								1827	0
1	1900	0.0818084								1828	0
1	2000	0.0778967								1829	0
1	2100	0.0743576								1830	0
1	2200	0.0807328								1831	0
1	2300	0.0773782								1832	0
1	2400	0.074303								1833	0
1	2500	0.0714739								1834	0
1	2600	0.0688624								1835	0
1	2700	0.0664444								1836	0
1	2800	0.0717361								1837	0
1	2900	0.0693857								1838	0
1	3000	0.067192								1839	0
1	3100	0.0651399								1840	0
1	3200	0.063216								1841	0
1	3300	0.0678037								1842	0
1	3400	0.0659147								1843	0
1	3500	0.0641335								1844	0
1	3600	0.0624514								1845	0
1	3700	0.0608601								1846	0
1	3800	0.0593526								1847	0
1	3900	0.0633336								1848	0
1	4000	0.0618397								1849	0
1	4100	0.0604186								1850	0
1	4200	0.0590652								1851	0
1	4300	0.0577747								1852	0
1	4400	0.0613392								1853	0
1	4500	0.0600555								1854	0
1	4600	0.0588277								1855	0
1	4700	0.0576521								1856	0
1	4800	0.0565255								1857	0
1	4900	0.0554449								1858	0
1	5000	0.0586282								1859	0
1	5100	0.0575488								1860	0
1	5200	0.0565108								1861	0
1	5300	0.055512								1862	0
1	5400	0.0545502								1863	0
1	5500	0.0574605								1864	0
1	5600	0.0564982								1865	0
1	5700	0.0555697								1866	0
1	5800	0.0546733								1867	0
1	5900	0.0538072								1868	0
1	6000	0.05297								1869	0
1	6100	0.0556199								1870	0
1	6200	0.0547805								1871	0
1	6300	0.0539677								1872	0
1	6400	0.0531803								1873	0
1	6500	0.0524171								1874	0
1	6600	0.0548746								1875	0
1	6700	0.054109								1876	0
1	6800	0.0533658								1877	0
1	6900	0.0526442								1878	0
1	7000	0.0519432								1879	0
1	7100	0.051262								1880	0
1	7200	0.0535308								1881	0
1	7300	0.0528464								1882	0
1	7400	0.0521806								1883	0
1	7500	0.0515325								1884	0
1	7600	0.0509015								1885	0
1	7700	0.0530276								1886	0
1	7800	0.0523936								1887	0
1	7900	0.0517757								1888	0
1	8000	0.0511732								1889	0
1	8100	0.0505855								1890	0
1	8200	0.0500122								1891	0
1	8300	0.0519954								1892	0
1	8400	0.0514189								1893	0
1	8500	0.0508561								1894	0
1	8600	0.0503063								1895	0
1	8700	0.0497691								1896	0
1	8800	0.0516424								1897	0
1	8900	0.0511023								1898	0
1	9000	0.0505742								1899	0
1	9100	0.0500577								1900	0
1	9200	0.0495525								1901	0
1	9300	0.0490581								1902	0
1	9400	0.0508193								1903	0
1	9500	0.050322								1904	0
1	9600	0.0498351								1905	0
1	9700	0.0493582								1906	0
1	9800	0.048891								1907	0
1	9900	0.0570527								1908	0
1	10000	0.0565179								1909	0
1	10100	0.0559937								1910	0
1	10200	0.0554798								1911	0
1	10300	0.0549759								1912	0
1	10400	0.0544816								1913	0
1	10500	0.0560067								1914	0
1	10600	0.055512								1915	0
1	10700	0.0550266								1916	0
1	10800	0.0545502								1917	0
1	10900	0.0540826								1918	0
1	11000	0.0555419								1919	0
1	11100	0.0550738								1920	0
1	11200	0.054614								1921	0
1	11300	0.0541623								1922	0
1	11400	0.0537185								1923	0
1	11500	0.0532825								1924	0
1	11600	0.0546733								1925	0
1	11700	0.0542366								1926	0
1	11800	0.0538072								1927	0
1	11900	0.0533851								1928	0
1	12000	0.05297								1929	0
1	12100	0.0543059								1930	0
1	12200	0.0538901								1931	0
1	12300	0.053481								1932	0
1	12400	0.0530785								1933	0
1	12500	0.0526825								1934	0
1	12600	0.0522928								1935	0
1	12700	0.0535709								1936	0
1	12800	0.0531803								1937	0
1	12900	0.0527958								1938	0
1	13000	0.0524171								1939	0
1	13100	0.0520443								1940	0
1	13200	0.0532759								1941	0
1	13300	0.0529022								1942	0
1	13400	0.0525341								1943	0
1	13500	0.0521714								1944	0
1	13600	0.0518141								1945	0
1	13700	0.051462								1946	0
1	13800	0.0526442								1947	0
1	13900	0.0522912								1948	0
1	14000	0.0519432								1949	0
1	14100	0.0516002								1950	0
1	14200	0.051262								1951	0
1	14300	0.0524043								1952	0
1	14400	0.0520652								1953	0
1	14500	0.0517308								1954	0
1	14600	0.051401								1955	0
1	14700	0.0510756								1956	0
1	14800	0.0507547								1957	0
1	14900	0.0518544								1958	0
1	15000	0.0515325								1959	0
1	15100	0.0512149								1960	0
1	15200	0.0509015								1961	0
1	15300	0.0505922								1962	0
1	15400	0.0516573								1963	0
1	15500	0.051347								1964	0
1	15600	0.0510408								1965	0
1	15700	0.0507385								1966	0
1	15800	0.05044								1967	0
1	15900	0.0501452								1968	0
1	16000	0.0511732								1969	0
1	16100	0.0508775								1970	0
1	16200	0.0505855								1971	0
1	16300	0.0502971								1972	0
1	16400	0.0500122								1973	0
1	16500	0.0510098								1974	0
1	16600	0.0507241								1975	0
1	16700	0.0504417								1976	0
1	16800	0.0501628								1977	0
1	16900	0.0498871								1978	0
1	17000	0.0496147								1979	0
1	17100	0.0505796								1980	0
1	17200	0.0503063								1981	0
1	17300	0.0500362								1982	0
1	17400	0.0497691								1983	0
1	17500	0.0495052								1984	0
1	17600	0.0504433								1985	0
1	17700	0.0501785								1986	0
1	17800	0.0499167								1987	0
1	17900	0.0496578								1988	0
1	18000	0.0494018								1989	0
1	18100	0.0491486								1990	0
1	18200	0.0500577								1991	0
1	18300	0.0498037								1992	0
1	18400	0.0495525								1993	0
1	18500	0.049304								1994	0
1	18600	0.0490581								1995	0
1	18700	0.0499434								1996	0
1	18800	0.0496968								1997	0
1	18900	0.0494528								1998	0
1	19000	0.0492113								1999	0
1	19100	0.0489724								2000	0
1	19200	0.0487359								2001	0
1	19300	0.0495954								2002	0
1	19400	0.0493582								2003	0
[truncated: 8,206 more rows]
[truncated: 15 more columns]

## Sheet: Tabulation - ESM
This tab contains compilation of the base case, scenario analysis, and alternative scenario ESM and performance outputs. Data here have been generated using the number of batches that minimize ESM for a given unit procedure and scenario
Base Case Scenarios
*scheduling is optimized to minimize total ESM for each unit procedure (batches per mission will differ)
	ESM	ESM by MVPCT				ESM by mission segment				ESM by cost item				Operational metrics					PMI
Procedure	Total (kg)	M (kg)	V (kg)	P (kg)	T (kg)	Pd (kg)	Tr1 (kg)	Su (kg)	Tr2 (kg)	Labor (kg)	Equipment (kg)	Raw Material (kg)	Consumable (kg)	Batches per mission	Cycles	Units	Labor Time (CM-d)	Duration (d)	Sub_RM	Sub_C	PMI_Total	Batch Volume (mL)
ESM1_CHM	5130.65	2743.86	1143.01	1016.32	227.46	0	1992.24	365.939	2772.47	227.46	4540.38	221.576	141.239	342	342	342	5.41572	27.5407	1555.76	834.326	2390.08	29.8363
ESM2_SPN	4260.48	2324.95	607.543	508.16	819.822	0	2145.22	519.654	1595.6	819.822	1070.07	637.128	1733.45	12	948	17016	19.5196	26.9917	4475.21	10197.3	14672.6	10.7637
ESM3_MAG	6306.94	2349.53	514.224	317.6	3125.59	0	2241	1271.58	2794.36	3125.59	480.559	779.81	1920.99	18	5670	34020	74.4188	186.638	5477.41	11986.4	17463.8	1.79965
ESM4_VIN	2375.16	963.233	226.112	508.16	677.656	0	773.24	361.35	1240.57	677.656	1070.07	258.624	368.808	12	360	6384	16.1347	48.3667	1834.21	2082.22	3916.43	28.3444
ESM5_ELP	8678.51	2552.63	503.592	508.16	5114.13	0	2332.99	1971.67	4373.86	5114.13	1070.07	1446.77	1047.54	42	2058	37044	121.765	371.583	10162.1	6724.13	16886.3	4.95821
ESM6_OLE	4287.59	1804.19	530.307	857.52	1095.57	0	1684.59	618.394	1984.61	1095.57	1454.72	333.923	1403.37	18	846	15156	26.085	123.199	2345.49	8074.74	10420.2	12.0615
(+) Pre-deployment
*all materials are shipped in pre-deployment (operational metrics are not changed)
	ESM	ESM by MVPCT				ESM by mission segment				ESM by cost item
Procedure	Total (kg)	M (kg)	V (kg)	P (kg)	T (kg)	Pd (kg)	Tr1 (kg)	Su (kg)	Tr2 (kg)	Labor (kg)	Equipment (kg)	Raw Material (kg)	Consumable (kg)
ESM1_CHM	3537.84	1730.55	563.511	1016.32	227.46	399.43	0	365.939	2772.47	227.46	3170.5	88.6021	51.2751
ESM2_SPN	2591.94	1103.29	160.666	508.16	819.822	476.687	0	519.654	1595.6	819.822	862.916	254.827	654.375
ESM3_MAG	4575.96	1039.58	93.1963	317.6	3125.59	510.016	0	1271.58	2794.36	3125.59	420.767	311.895	717.711
ESM4_VIN	1775.04	519.241	69.9862	508.16	677.656	173.123	0	361.35	1240.57	677.656	862.916	104.037	130.435
ESM5_ELP	6882.9	1170.92	89.6884	508.16	5114.13	537.37	0	1971.67	4373.86	5114.13	862.916	578.653	327.197
ESM6_OLE	2963.34	884.074	126.173	857.52	1095.57	360.333	0	618.394	1984.61	1095.57	1232.79	133.557	501.417
(-) Return Transit
*production is limited to only during Surface Operations (operational metrics are not changed)
	ESM	ESM by MVPCT				ESM by mission segment				ESM by cost item
Procedure	Total (kg)	M (kg)	V (kg)	P (kg)	T (kg)	Pd (kg)	Tr1 (kg)	Su (kg)	Tr2 (kg)	Labor (kg)	Equipment (kg)	Raw Material (kg)	Consumable (kg)
ESM1_CHM	2373.35	1541.7	594.743	145.92	90.9841	0	1992.24	381.103	0	90.9841	1967.91	192.166	122.286
ESM2_SPN	2720.6	1859.64	460.072	72.96	327.929	0	2146.2	574.397	0	327.929	365.201	552.561	1474.91
ESM3_MAG	3720.95	1993.02	432.104	45.6	1250.24	0	2241	1479.96	0	1250.24	130.396	676.305	1664.02
ESM4_VIN	1179.77	675.506	160.239	72.96	271.062	0	773.24	406.527	0	271.062	365.201	224.321	319.183
ESM5_ELP	4753.44	2172.74	462.087	72.96	2045.65	0	2434.17	2319.28	0	2045.65	365.201	1254.74	1087.85
ESM6_OLE	2376.02	1399.9	414.766	123.12	438.228	0	1684.59	691.432	0	438.228	433.445	289.601	1214.75
(+) Pre-deployment & (-) Return Transit
*all materials are shipped in pre-deployment & production is limited to only during Surface Operations (operational metrics are not changed)
	ESM	ESM by MVPCT				ESM by mission segment				ESM by cost item
Procedure	Total (kg)	M (kg)	V (kg)	P (kg)	T (kg)	Pd (kg)	Tr1 (kg)	Su (kg)	Tr2 (kg)	Labor (kg)	Equipment (kg)	Raw Material (kg)	Consumable (kg)
ESM1_CHM	780.532	528.383	15.2457	145.92	90.9841	399.43	0	381.103	0	90.9841	598.034	59.1912	32.323
ESM2_SPN	1051.33	637.348	13.0902	72.96	327.929	476.93	0	574.397	0	327.929	158.043	170.261	395.094
ESM3_MAG	1989.97	683.061	11.0766	45.6	1250.24	510.016	0	1479.96	0	1250.24	70.6038	208.39	460.744
ESM4_VIN	579.65	231.514	4.11306	72.96	271.062	173.123	0	406.527	0	271.062	158.043	69.7334	80.8104
ESM5_ELP	2875.12	744.659	11.8452	72.96	2045.65	555.84	0	2319.28	0	2045.65	158.043	386.622	284.798
ESM6_OLE	1051.77	479.785	10.6321	123.12	438.228	360.333	0	691.432	0	438.228	211.515	89.2348	312.788
Technology reusability
*scheduling is optimized to minimize total ESM for each unit procedure (batches per mission will differ)
		ESM	ESM by MVPCT				ESM by mission segment				ESM by cost item				Operational metrics
Procedure	Use cycles	Total (kg)	M (kg)	V (kg)	P (kg)	T (kg)	Pd (kg)	Tr1 (kg)	Su (kg)	Tr2 (kg)	Labor (kg)	Equipment (kg)	Raw Material (kg)	Consumable (kg)	Batches per mission	Cycles	Units	Labor Time (CM-d)	Duration (d)
ESM1_CHM	1	5067.57	2717.36	1140.84	1016.32	193.047	0	1969.47	352.362	2745.73	193.047	4540.38	132.193	201.95	342	342	342	4.59635	20.1782
	5	5142.11	2753.85	1144.47	1016.32	227.46	0	2001.32	366.731	2774.05	227.46	4540.38	221.576	152.694	342	342	342	5.41572	27.5407
	10	5135.92	2748.45	1143.68	1016.32	227.46	0	1996.42	366.303	2773.19	227.46	4540.38	221.576	146.503	342	342	342	5.41572	27.5407
	20	5132.82	2745.75	1143.29	1016.32	227.46	0	1993.97	366.089	2772.76	227.46	4540.38	221.576	143.407	342	342	342	5.41572	27.5407
	40	5131.27	2744.4	1143.09	1016.32	227.46	0	1992.68	365.976	2772.61	227.46	4540.38	221.576	141.853	342	342	342	5.41572	27.5407
	60	5130.65	2743.86	1143.01	1016.32	227.46	0	1992.24	365.939	2772.47	227.46	4540.38	221.576	141.239	342	342	342	5.41572	27.5407
	80	5130.5	2743.73	1142.99	1016.32	227.46	0	1992.1	365.926	2772.47	227.46	4540.38	221.576	141.082	342	342	342	5.41572	27.5407
	100	5130.34	2743.59	1142.97	1016.32	227.46	0	1991.96	365.913	2772.47	227.46	4540.38	221.576	140.925	342	342	342	5.41572	27.5407
ESM5_ELP	1	5201.48	1915.32	425.029	508.16	2352.98	0	1762.9	1000.51	2438.08	2352.98	1070.07	497.535	1280.9	42	2058	37044	56.02	220.806
	3	8678.51	2552.63	503.592	508.16	5114.13	0	2332.99	1971.67	4373.86	5114.13	1070.07	1446.77	1047.54	42	2058	37044	121.765	371.583
	10	8580.08	2465.05	492.736	508.16	5114.13	0	2254.59	1964.69	4360.79	5114.13	1070.07	1446.77	949.107	42	2058	37044	121.765	371.583
	20	8558.98	2446.28	490.409	508.16	5114.13	0	2237.79	1963.19	4357.99	5114.13	1070.07	1446.77	928.008	42	2058	37044	121.765	371.583
	30	8551.95	2440.02	489.633	508.16	5114.13	0	2232.19	1962.7	4357.06	5114.13	1070.07	1446.77	920.976	42	2058	37044	121.765	371.583
Alternative centrifuges
*varying centrifuge model used
		ESM	Specific ESM by Cost Item				ESM by MVPCT				ESM by mission segment				ESM by cost item				Operational metrics
Procedure	Centrifuge model / tube	Total (kg)	Equipment	Labor	Raw Material	Consumable	M (kg)	V (kg)	P (kg)	T (kg)	Pd (kg)	Tr1 (kg)	Su (kg)	Tr2 (kg)	Labor (kg)	Equipment (kg)	Raw Material (kg)	Consumable (kg)	Batches per mission	Cycles	Units	Labor Time (CM-d)	Duration (d)
ESM2_SPN	MiniSpin (12 - 1.5/2.0)	3601.7	0.0238019	0.0918671	0.0636903	0.18081	2007.88	540.17	134.98	918.671	0	1984.61	485.847	1131.24	918.671	238.019	636.903	1808.1	18	1422	17010	21.8731	31.6
	5418R (18 - 1.5/2.0)	4260.48	0.107007	0.0819822	0.0637128	0.173345	2324.95	607.543	508.16	819.822	0	2145.22	519.654	1595.6	819.822	1070.07	637.128	1733.45	12	948	17016	19.5196	26.9917
	5427R (48 - 1.5/2.0)	4609.74	0.162816	0.0705075	0.0636903	0.16396	2408.2	623.066	873.4	705.075	0	2162.36	535.148	1912.23	705.075	1628.16	636.903	1639.6	18	360	17010	16.7875	21.5
	5425R (5.0)	0	0	0	0	0
ESM4_VIN	MiniSpin (12 - 1.5/2.0)	1627.83	0.0238019	0.0732597	0.0259175	0.0398038	605.62	154.633	134.98	732.597	0	576.653	309.278	741.898	732.597	238.019	259.175	398.038	532	533	6396	17.4232	65.1444
	5418R (18 - 1.5/2.0)	2375.16	0.107007	0.0677656	0.0258624	0.0368808	963.233	226.112	508.16	677.656	0	773.24	361.35	1240.57	677.656	1070.07	258.624	368.808	12	360	6384	16.1347	48.3667
	5427R (48 - 1.5/2.0)	2838.22	0.162816	0.0614329	0.0260778	0.0334957	1102	248.499	873.4	614.329	0	839.976	397.217	1601.03	614.329	1628.16	260.778	334.957	136	137	6439	14.5631	26.8292
	5425R (5.0)	0	0	0	0	0
ESM5_ELP	MiniSpin (12 - 1.5/2.0)	8413.91	0.0238019	0.551303	0.144677	0.121609	2318.64	447.262	134.98	5513.03	0	2245.03	2044.34	4124.54	5513.03	238.019	1446.77	1216.09	30	3090	37050	131.263	506.354
	5418R (18 - 1.5/2.0)	8678.51	0.107007	0.511413	0.144677	0.104754	2552.63	503.592	508.16	5114.13	0	2332.99	1971.67	4373.86	5114.13	1070.07	1446.77	1047.54	42	2058	37044	121.765	371.583
	5427R (48 - 1.5/2.0)	8535.81	0.162816	0.462294	0.144677	0.0837944	2533.69	505.782	873.4	4622.94	0	2260.99	1853.73	4421.09	4622.94	1628.16	1446.77	837.944	18	774	37044	110.07	204.025
	5425R (5.0)	0	0	0	0	0
ESM6_OLE	MiniSpin (12 - 1.5/2.0)	3760.09	0.0622669	0.128783	0.033439	0.15152	1512.65	475.261	484.34	1287.83	0	1553.04	615.524	1591.53	1287.83	622.669	334.39	1515.2	631	1264	15168	30.5467	175.643
	5418R (18 - 1.5/2.0)	4287.59	0.145472	0.109557	0.0333923	0.140337	1804.19	530.307	857.52	1095.57	0	1684.59	618.394	1984.61	1095.57	1454.72	333.923	1403.37	18	846	15156	26.085	123.199
	5427R (48 - 1.5/2.0)	4474.09	0.201281	0.0855932	0.0335463	0.126989	1862.41	532.995	1222.76	855.932	0	1670.86	589.484	2213.75	855.932	2012.81	335.463	1269.89	316	317	15216	20.3408	56.7298
	5425R (5.0)	0	0	0	0	0
mAb stream concentration
*varying mAb stream composition
		ESM	Specific ESM by Cost Item				ESM by MVPCT					ESM by mission segment				ESM by cost item				Operational metrics
Procedure	mAb input (mg/mL)	Total (kg)	Equipment	Labor	Raw Material	Consumable	M (kg)	V (kg)	P (kg)	C (kg)	T (kg)	Pd (kg)	Tr1 (kg)	Su (kg)	Tr2 (kg)	Labor (kg)	Equipment (kg)	Raw Material (kg)	Consumable (kg)	Batches per mission	Cycles	Units	Labor Time (CM-d)	Duration (d)
ESM1_CHM	0.1	5353.55	0.454038	0.0450675	0.0221576	0.0140925	2743.59	1142.97	1016.32	0	450.675	0	1991.96	440.318	2921.28	450.675	4540.38	221.576	140.925	342	342	342	10.7303	133.833
	0.2	5229.55	0.454038	0.0326667	0.0221576	0.0140925	2743.59	1142.97	1016.32	0	326.667	0	1991.96	398.982	2838.61	326.667	4540.38	221.576	140.925	342	342	342	7.77778	74.7818
	0.35	5176.4	0.454038	0.027352	0.0221576	0.0140925	2743.59	1142.97	1016.32	0	273.52	0	1991.96	381.267	2803.18	273.52	4540.38	221.576	140.925	342	342	342	6.51239	49.4741
	0.5	5155.14	0.454038	0.0252262	0.0221576	0.0140925	2743.59	1142.97	1016.32	0	252.262	0	1991.96	374.181	2789	252.262	4540.38	221.576	140.925	342	342	342	6.00624	39.351
	0.75	5138.61	0.454038	0.0235728	0.0221576	0.0140925	2743.59	1142.97	1016.32	0	235.728	0	1991.96	368.669	2777.98	235.728	4540.38	221.576	140.925	342	342	342	5.61256	31.4775
	1	5130.65	0.454038	0.022746	0.0221576	0.0141239	2743.86	1143.01	1016.32	0	227.46	0	1992.24	365.939	2772.47	227.46	4540.38	221.576	141.239	342	342	342	5.41572	27.5407
	1.5	5122.07	0.454038	0.0219193	0.0221576	0.0140925	2743.59	1142.97	1016.32	0	219.193	0	1991.96	363.158	2766.96	219.193	4540.38	221.576	140.925	342	342	342	5.21888	23.6039
	2	5117.94	0.454038	0.021506	0.0221576	0.0140925	2743.59	1142.97	1016.32	0	215.06	0	1991.96	361.78	2764.2	215.06	4540.38	221.576	140.925	342	342	342	5.12047	21.6356
	5	5110.5	0.454038	0.0207619	0.0221576	0.0140925	2743.59	1142.97	1016.32	0	207.619	0	1991.96	359.3	2759.24	207.619	4540.38	221.576	140.925	342	342	342	4.94331	18.0925
ESM2_SPN	0.1	32931.7	0.107007	0.817228	0.636791	1.73214	19031.7	5219.48	508.16	0	8172.28	0	19012.1	4327.05	9592.51	8172.28	1070.07	6367.91	17321.4	30	9450	170070	194.578	269.062
	0.2	17005.1	0.107007	0.408874	0.318429	0.866201	9750.79	2657.43	508.16	0	4088.74	0	9642.19	2212.26	5150.66	4088.74	1070.07	3184.29	8662.01	12	4728	85044	97.3508	134.617
	0.35	10174.5	0.107007	0.233494	0.181972	0.494977	5772.19	1559.22	508.16	0	2334.94	0	5625.53	1304.61	3244.36	2334.94	1070.07	1819.72	4949.77	12	2700	48600	55.5938	76.875
	0.5	7449.31	0.107007	0.163964	0.127381	0.346579	4181.54	1119.97	508.16	0	1639.64	0	4019.54	943.681	2486.1	1639.64	1070.07	1273.81	3465.79	18	1896	34020	39.0392	53.9833
	0.75	5318.81	0.107007	0.108964	0.0849204	0.230989	2942.84	778.174	508.16	0	1089.64	0	2769.07	659.765	1889.97	1089.64	1070.07	849.204	2309.89	12	1260	22680	25.9437	35.875
	1	4260.48	0.107007	0.0819822	0.0637128	0.173345	2324.95	607.543	508.16	0	819.822	0	2145.22	519.654	1595.6	819.822	1070.07	637.128	1733.45	12	948	17016	19.5196	26.9917
	1.5	3194.44	0.107007	0.0544819	0.0424602	0.115495	1704.99	436.468	508.16	0	544.819	0	1519.37	377.647	1297.42	544.819	1070.07	424.602	1154.95	18	630	11340	12.9719	17.9375
	2	2987.14	0.107007	0.0492239	0.0382995	0.104183	1583.69	403.051	508.16	0	492.239	0	1396.38	349.767	1240.99	492.239	1070.07	382.995	1041.83	567	568	10224	11.6953	16.1722
	5	2987.14	0.107007	0.0492239	0.0382995	0.104183	1583.69	403.051	508.16	0	492.239	0	1396.38	349.767	1240.99	492.239	1070.07	382.995	1041.83	567	568	10224	11.6953	16.1722
ESM3_MAG	0.1	58738.1	0.0480559	3.12526	0.779712	1.92078	22255.8	4912.13	317.6	0	31252.6	0	21704.1	12244.4	24789.5	31252.6	480.559	7797.12	19207.8	66	56694	340164	744.109	1866.18
	0.2	29610.6	0.0480559	1.56276	0.389823	0.960425	11196.7	2468.77	317.6	0	15627.6	0	10891.1	6148.78	12570.7	15627.6	480.559	3898.23	9604.25	30	28350	170070	372.085	933.179
	0.35	17126.3	0.0480559	0.893004	0.222754	0.548812	6456.97	1421.65	317.6	0	8930.04	0	6256.97	3535.97	7333.32	8930.04	480.559	2227.54	5488.12	18	16200	97182	212.62	533.245
	0.5	12132.6	0.0480559	0.625104	0.155929	0.38417	4561.14	1002.81	317.6	0	6251.03	0	4403.35	2490.85	5238.38	6251.03	480.559	1559.29	3841.7	12	11340	68028	148.834	373.272
	0.75	8249.07	0.0480559	0.416745	0.103975	0.256131	3086.89	677.129	317.6	0	4167.45	0	2961.94	1678.03	3609.09	4167.45	480.559	1039.75	2561.31	12	7560	45360	99.225	248.85
	1	6306.94	0.0480559	0.312559	0.077981	0.192099	2349.53	514.224	317.6	0	3125.59	0	2241	1271.58	2794.36	3125.59	480.559	779.81	1920.99	18	5670	34020	74.4188	186.638
	1.5	4364.81	0.0480559	0.208372	0.0519873	0.128066	1612.17	351.318	317.6	0	2083.72	0	1520.05	865.133	1979.63	2083.72	480.559	519.873	1280.66	12	3780	22680	49.6125	124.425
	2	3396.91	0.0480559	0.156445	0.0390394	0.0961509	1244.73	270.133	317.6	0	1564.45	0	1160.79	662.559	1573.57	1564.45	480.559	390.394	961.509	66	2838	17028	37.2487	93.4175
	5	1645.84	0.0480559	0.0625117	0.0155962	0.0384197	579.867	123.251	317.6	0	625.117	0	510.73	296.103	839.003	625.117	480.559	155.962	384.197	18	1134	6804	14.8837	37.3275
ESM4_VIN	0.1	11464.8	0.107007	0.551949	0.212072	0.275457	4295.32	1141.88	508.16	0	5519.49	0	4184.16	2243.74	5036.94	5519.49	1070.07	2120.72	2754.57	30	2910	52320	131.416	391.958
	0.2	6415.9	0.107007	0.283026	0.108622	0.142934	2444.31	633.162	508.16	0	2830.26	0	2289.36	1198.21	2928.33	2830.26	1070.07	1086.22	1429.34	18	1494	26802	67.3872	201.15
	0.35	4246.07	0.107007	0.167293	0.0642866	0.0860208	1650.05	414.94	508.16	0	1672.93	0	1476.36	748.439	2021.27	1672.93	1070.07	642.866	860.208	18	882	15858	39.8316	118.8
	0.5	3387.05	0.107007	0.12162	0.0466544	0.0634233	1334.45	328.238	508.16	0	1216.2	0	1152.77	569.209	1665.06	1216.2	1070.07	466.544	634.233	638	639	11502	28.8757	86.0875
	0.75	2706.98	0.107007	0.085302	0.0327591	0.0456293	1085.89	259.907	508.16	0	853.02	0	898.871	429.687	1378.42	853.02	1070.07	327.591	456.293	18	450	8082	20.31	60.6
	1	2375.16	0.107007	0.0677656	0.0258624	0.0368808	963.233	226.112	508.16	0	677.656	0	773.24	361.35	1240.57	677.656	1070.07	258.624	368.808	12	360	6384	16.1347	48.3667
	1.5	2036.66	0.107007	0.0496854	0.0189658	0.0280075	839.516	192.129	508.16	0	496.854	0	646.612	291.116	1098.93	496.854	1070.07	189.658	280.075	12	264	4680	11.8299	35.4667
	2	1867.41	0.107007	0.0406454	0.0155175	0.0235709	777.658	175.138	508.16	0	406.454	0	583.299	255.999	1028.11	406.454	1070.07	155.175	235.709	12	216	3828	9.67747	29.0167
	5	1566.16	0.107007	0.0246327	0.00931047	0.0156657	666.938	144.736	508.16	0	246.327	0	469.982	193.704	902.475	246.327	1070.07	93.1047	156.657	12	132	2304	5.86493	17.6833
ESM5_ELP	0.1	24666.2	0.107007	1.76152	0.271644	0.326442	5327.88	1214.9	508.16	0	17615.2	0	5297.48	6372.7	12996	17615.2	1070.07	2716.44	3264.42	12	7092	127560	419.41	1280.3
	0.2	13208.3	0.107007	0.880866	0.162689	0.170271	3199.23	692.281	508.16	0	8808.66	0	3053.71	3258.5	6896.12	8808.66	1070.07	1626.89	1702.71	18	3546	63792	209.73	640.175
	0.35	8408.72	0.107007	0.511413	0.117697	0.104754	2312.59	473.837	508.16	0	5114.13	0	2118.13	1952.54	4338.05	5114.13	1070.07	1176.97	1047.54	42	2058	37044	121.765	371.583
	0.5	8533.24	0.107007	0.511413	0.130149	0.104754	2423.38	487.57	508.16	0	5114.13	0	2217.29	1961.37	4354.58	5114.13	1070.07	1301.49	1047.54	42	2058	37044	121.765	371.583
	0.75	8630.09	0.107007	0.511413	0.139834	0.104754	2509.54	498.251	508.16	0	5114.13	0	2294.42	1968.23	4367.43	5114.13	1070.07	1398.34	1047.54	42	2058	37044	121.765	371.583
	1	8678.51	0.107007	0.511413	0.144677	0.104754	2552.63	503.592	508.16	0	5114.13	0	2332.99	1971.67	4373.86	5114.13	1070.07	1446.77	1047.54	42	2058	37044	121.765	371.583
	1.5	8726.93	0.107007	0.511413	0.149519	0.104754	2595.71	508.933	508.16	0	5114.13	0	2371.55	1975.1	4380.29	5114.13	1070.07	1495.19	1047.54	42	2058	37044	121.765	371.583
	2	8751.15	0.107007	0.511413	0.15194	0.104754	2617.25	511.603	508.16	0	5114.13	0	2390.83	1976.82	4383.5	5114.13	1070.07	1519.4	1047.54	42	2058	37044	121.765	371.583
	5	8794.73	0.107007	0.511413	0.156299	0.104754	2656.03	516.41	508.16	0	5114.13	0	2425.54	1979.9	4389.28	5114.13	1070.07	1562.99	1047.54	42	2058	37044	121.765	371.583
ESM6_OLE	0.1	10891.7	0.145472	0.386946	0.0553137	0.501441	4637.39	1527.36	857.52	0	3869.46	0	4770.95	1772.51	4348.26	3869.46	1454.72	553.137	5014.41	12	2988	53712	92.13	435.127
	0.2	6173.23	0.145472	0.193473	0.0276569	0.250721	2560.85	820.131	857.52	0	1934.73	0	2528.91	959.541	2684.77	1934.73	1454.72	276.569	2507.21	18	1494	26856	46.065	217.564
	0.35	4157.99	0.145472	0.110904	0.0158543	0.143568	1673.48	517.943	857.52	0	1109.04	0	1570.05	611.052	1976.88	1109.04	1454.72	158.543	1435.68	853	854	15372	26.3317	124.364
	0.5	4196.72	0.145472	0.109557	0.0236299	0.141013	1723.29	520.341	857.52	0	1095.57	0	1612.22	611.949	1972.55	1095.57	1454.72	236.299	1410.13	18	846	15156	26.085	123.199
	0.75	4257.3	0.145472	0.109557	0.0301381	0.140563	1777.22	526.985	857.52	0	1095.57	0	1660.46	616.246	1980.59	1095.57	1454.72	301.381	1405.63	18	846	15156	26.085	123.199
	1	4287.59	0.145472	0.109557	0.0333923	0.140337	1804.19	530.307	857.52	0	1095.57	0	1684.59	618.394	1984.61	1095.57	1454.72	333.923	1403.37	18	846	15156	26.085	123.199
	1.5	4317.88	0.145472	0.109557	0.0366464	0.140112	1831.16	533.629	857.52	0	1095.57	0	1708.71	620.543	1988.63	1095.57	1454.72	366.464	1401.12	18	846	15156	26.085	123.199
	2	4333.02	0.145472	0.109557	0.0382735	0.14	1844.65	535.29	857.52	0	1095.57	0	1720.77	621.617	1990.64	1095.57	1454.72	382.735	1400	18	846	15156	26.085	123.199
	5	4360.29	0.145472	0.109557	0.0412022	0.139797	1868.92	538.279	857.52	0	1095.57	0	1742.48	623.551	1994.26	1095.57	1454.72	412.022	1397.97	18	846	15156	26.085	123.199
mAb demand
*varying mAb demand… showing Specific ESM (ESM per mg mAb)
		ESM		Specific ESM by Cost Item				ESM by MVPCT					ESM by mission segment				ESM by cost item				Operational metrics
Procedure	mAb demand (mg/mission)	Specific (kg/mg mAb)	Total (kg)	Equipment	Labor	Raw Material	Consumable	M (kg)	V (kg)	P (kg)	C (kg)	T (kg)	Pd (kg)	Tr1 (kg)	Su (kg)	Tr2 (kg)	Labor (kg)	Equipment (kg)	Raw Material (kg)	Consumable (kg)	Batches per mission	Cycles	Units	Labor Time (CM-d)	Duration (d)
ESM1_CHM	1000	4.60257	4602.57	4.54038	0.0238127	0.0233238	0.0150539	2472.87	1089.57	1016.32	0	23.8127	0	1732.66	276.342	2593.56	23.8127	4540.38	23.3238	15.0539	36	36	36	0.566968	2.83686
	2000	2.33115	4662.31	2.27019	0.0236547	0.022762	0.0145487	2503.13	1095.54	1016.32	0	47.3094	0	1761.43	286.225	2614.66	47.3094	4540.38	45.5239	29.0973	69	70	70	1.10743	5.61596
	5000	0.967647	4838.23	0.908075	0.0230387	0.0223216	0.0142109	2593.38	1113.34	1016.32	0	115.193	0	1847.86	316.083	2674.29	115.193	4540.38	111.608	71.0545	171	172	172	2.7237	13.8509
	10000	0.513065	5130.65	0.454038	0.022746	0.0221576	0.0141239	2743.86	1143.01	1016.32	0	227.46	0	1992.24	365.939	2772.47	227.46	4540.38	221.576	141.239	342	342	342	5.41572	27.5407
	20000	0.2859	5718	0.227019	0.0227303	0.0221015	0.0140492	3044.7	1202.37	1016.32	0	454.607	0	2280.01	465.369	2972.62	454.607	4540.38	442.029	280.984	681	682	682	10.805	55.0241
	30000	0.210187	6305.6	0.151346	0.0227227	0.0220827	0.0140352	3345.83	1261.76	1016.32	0	681.681	0	2568.21	564.813	3172.57	681.681	4540.38	662.482	421.056	1021	1022	1022	16.1925	82.4728
ESM2_SPN	1000	1.39065	1390.65	1.07007	0.08302	0.0638026	0.173759	653.346	146.128	508.16	0	83.02	0	457.627	138.321	794.707	83.02	1070.07	63.8026	173.759	12	96	1704	1.97667	2.73333
	2000	0.855618	1711.24	0.535036	0.08302	0.0638026	0.173759	839.54	197.496	508.16	0	166.04	0	645.582	181.113	884.541	166.04	1070.07	127.605	347.518	12	192	3408	3.95333	5.46667
	5000	0.533681	2668.41	0.214015	0.0819822	0.0638925	0.173792	1398.48	351.855	508.16	0	409.911	0	1209.92	307.789	1150.69	409.911	1070.07	319.462	868.959	473	474	8532	9.75979	13.4958
	10000	0.426048	4260.48	0.107007	0.0819822	0.0637128	0.173345	2324.95	607.543	508.16	0	819.822	0	2145.22	519.654	1595.6	819.822	1070.07	637.128	1733.45	12	948	17016	19.5196	26.9917
	20000	0.372159	7443.17	0.0535036	0.0817228	0.0636903	0.173242	4180.68	1119.88	508.16	0	1634.46	0	4018.78	941.883	2482.51	1634.46	1070.07	1273.81	3464.84	18	1890	34020	38.9156	53.8125
	30000	0.354605	10638.2	0.0356691	0.0819823	0.0636828	0.173271	6038.12	1632.4	508.16	0	2459.47	0	5893.85	1367.71	3376.59	2459.47	1070.07	1910.48	5198.13	12	2844	51024	58.5588	80.975
ESM3_MAG	1000	1.06501	1065.01	0.480559	0.313771	0.078155	0.192528	359.152	74.4903	317.6	0	313.771	0	294.828	174.309	595.876	313.771	480.559	78.155	192.528	567	568	3408	7.455	18.6967
	2000	0.822918	1645.84	0.24028	0.312559	0.077981	0.192099	579.867	123.251	317.6	0	625.117	0	510.73	296.103	839.003	625.117	480.559	155.962	384.197	18	1134	6804	14.8837	37.3275
	5000	0.679382	3396.91	0.0961119	0.312889	0.0780789	0.192302	1244.73	270.133	317.6	0	1564.45	0	1160.79	662.559	1573.57	1564.45	480.559	390.394	961.509	66	2838	17028	37.2487	93.4175
	10000	0.630694	6306.94	0.0480559	0.312559	0.077981	0.192099	2349.53	514.224	317.6	0	3125.59	0	2241	1271.58	2794.36	3125.59	480.559	779.81	1920.99	18	5670	34020	74.4188	186.638
	20000	0.606629	12132.6	0.024028	0.312552	0.0779646	0.192085	4561.14	1002.81	317.6	0	6251.03	0	4403.35	2490.85	5238.38	6251.03	480.559	1559.29	3841.7	12	11340	68028	148.834	373.272
	30000	0.59862	17958.6	0.0160186	0.312552	0.0779646	0.192085	6772.98	1491.46	317.6	0	9376.55	0	6565.94	3710.16	7682.5	9376.55	480.559	2338.94	5762.55	18	17010	102042	223.251	559.908
ESM4_VIN	1000	1.20155	1201.55	1.07007	0.0683256	0.0258624	0.0372914	517.027	108.04	508.16	0	68.3256	0	320.362	122.319	758.871	68.3256	1070.07	25.8624	37.2914	12	36	648	1.6268	4.85
	2000	0.665606	1331.21	0.535036	0.0678006	0.0258624	0.0369064	566.401	121.049	508.16	0	135.601	0	370.427	148.719	812.065	135.601	1070.07	51.7248	73.8129	18	72	1278	3.2286	9.675
	5000	0.344523	1722.62	0.214015	0.0677656	0.0258624	0.0368808	715.192	160.437	508.16	0	338.828	0	521.456	228.439	972.721	338.828	1070.07	129.312	184.404	12	180	3192	8.06733	24.1833
	10000	0.237516	2375.16	0.107007	0.0677656	0.0258624	0.0368808	963.233	226.112	508.16	0	677.656	0	773.24	361.35	1240.57	677.656	1070.07	258.624	368.808	12	360	6384	16.1347	48.3667
	20000	0.183709	3674.17	0.0535036	0.0675112	0.0258624	0.0368313	1458.42	357.365	508.16	0	1350.22	0	1276.02	625.405	1772.75	1350.22	1070.07	517.248	736.625	42	714	12768	32.1482	96.075
	30000	0.165732	4971.97	0.0356691	0.0674031	0.0258624	0.0367976	1953.28	488.439	508.16	0	2022.09	0	1778.38	889.199	2304.39	2022.09	1070.07	775.873	1103.93	12	1068	19140	48.1451	143.767
ESM5_ELP	1000	1.83703	1837.03	1.07007	0.5166	0.144677	0.105683	676.47	135.802	508.16	0	516.6	0	476.769	284.935	1075.33	516.6	1070.07	144.677	105.683	30	210	3720	12.3	37.7917
	2000	1.29754	2595.08	0.535036	0.51282	0.144677	0.105008	884.673	176.609	508.16	0	1025.64	0	682.751	471.729	1440.6	1025.64	1070.07	289.353	210.016	18	414	7416	24.42	74.675
	5000	0.975626	4878.13	0.214015	0.512064	0.144677	0.104871	1510.39	299.262	508.16	0	2560.32	0	1301.8	1034.72	2541.61	2560.32	1070.07	723.383	524.353	12	1032	18528	60.96	186.233
	10000	0.867851	8678.51	0.107007	0.511413	0.144677	0.104754	2552.63	503.592	508.16	0	5114.13	0	2332.99	1971.67	4373.86	5114.13	1070.07	1446.77	1047.54	42	2058	37044	121.765	371.583
	20000	0.814347	16286.9	0.0535036	0.511413	0.144677	0.104754	4638.11	912.423	508.16	0	10228.3	0	4396.3	3847.8	8042.85	10228.3	1070.07	2893.53	2095.08	12	4116	74088	243.53	743.167
	30000	0.796513	23895.4	0.0356691	0.511413	0.144677	0.104754	6723.58	1321.25	508.16	0	15342.4	0	6459.61	5723.94	11711.8	15342.4	1070.07	4340.3	3142.62	18	6174	111132	365.295	1114.75
ESM6_OLE	1000	1.74773	1747.73	1.45472	0.114478	0.0344111	0.144119	619.923	155.81	857.52	0	114.478	0	429.62	194.236	1123.87	114.478	1454.72	34.4111	144.119	85	86	1548	2.65167	12.5237
	2000	1.01485	2029.7	0.727361	0.111629	0.0338499	0.14201	751.492	197.43	857.52	0	223.258	0	568.958	241.126	1219.62	223.258	1454.72	67.6998	284.021	169	170	3060	5.24167	24.7562
	5000	0.575123	2875.61	0.290944	0.10992	0.0335137	0.140745	1146.2	322.292	857.52	0	549.598	0	986.971	381.795	1506.85	549.598	1454.72	167.569	703.724	421	422	7596	13.0117	61.4537
	10000	0.428759	4287.59	0.145472	0.109557	0.0333923	0.140337	1804.19	530.307	857.52	0	1095.57	0	1684.59	618.394	1984.61	1095.57	1454.72	333.923	1403.37	18	846	15156	26.085	123.199
	20000	0.355896	7117.91	0.0727361	0.109557	0.0333581	0.140244	3122.16	947.093	857.52	0	2191.14	0	3080.25	1090.07	2947.6	2191.14	1454.72	667.162	2804.89	12	1692	30288	52.17	246.397
	30000	0.331296	9938.89	0.0484907	0.109298	0.0333467	0.140161	4438.83	1363.61	857.52	0	3278.94	0	4474.65	1559.04	3905.2	3278.94	1454.72	1000.4	4204.83	12	2532	45420	78.07	368.723

## Sheet: Tabulation - Scheduling
This tab contains a compilation of scheduling-related trends that we observe over variations in the number of batches per mission for the VIN unit procedure (with feed mAb concentration and total mAb demand fixed at base case levels)
VIN scheduling performance vs. batches per mission
Batches per mission	Tube units per batch	Centrifuge uses (fractional)	Centrifuge uses (ceiling)	Centrifuge utilization	% Centrifuge utilization	% Under-utilization, centrifuge	VIN stock per tube (mL)	Cycles/batch	Cycles	Volume per unit (mL)	% Utilization, unit	% Under-utilization, unit	mAb demand (mg processed)	mAb demand (mg output)	% demand at Su	% demand at Tr2
10	638	35.4444	36	0.555556	0.984568	0.0154321	0.399846	36	360	1.99923	0.999616	0.0383853	11224.5	11000	0.818182	0.181818
11	580	32.2222	33	0.777778	0.976431	0.023569	0.399846	33	363	1.99923	0.999616	0.0383853	11131.7	10909.1	0.833333	0.166667
12	532	29.5556	30	0.444444	0.985185	0.0148148	0.399596	30	360	1.99798	0.99899	0.101018	10204.1	10000	0.833333	0.166667
13	491	27.2778	28	0.722222	0.974206	0.0257937	0.399659	28	364	1.99829	0.999146	0.0853671	10989	10769.2	0.785714	0.214286
14	456	25.3333	26	0.666667	0.974359	0.025641	0.399596	26	364	1.99798	0.99899	0.101018	10932.9	10714.3	0.8	0.2
15	426	23.6667	24	0.333333	0.986111	0.0138889	0.399221	24	360	1.9961	0.998052	0.19482	10884.4	10666.7	0.8125	0.1875
16	399	22.1667	23	0.833333	0.963768	0.0362319	0.399596	23	368	1.99798	0.99899	0.101018	10841.8	10625	0.823529	0.176471
17	376	20.8889	21	0.111111	0.994709	0.00529101	0.399096	21	357	1.99548	0.99774	0.226048	10804.3	10588.2	0.833333	0.166667
18	355	19.7222	20	0.277778	0.986111	0.0138889	0.399221	20	360	1.9961	0.998052	0.19482	10204.1	10000	0.833333	0.166667
19	336	18.6667	19	0.333333	0.982456	0.0175439	0.399596	19	361	1.99798	0.99899	0.101018	10741.1	10526.3	0.8	0.2
20	319	17.7222	18	0.277778	0.984568	0.0154321	0.399846	18	360	1.99923	0.999616	0.0383853	10714.3	10500	0.809524	0.190476
21	304	16.8889	17	0.111111	0.993464	0.00653595	0.399596	17	357	1.99798	0.99899	0.101018	10690	10476.2	0.818182	0.181818
22	290	16.1111	17	0.888889	0.947712	0.0522876	0.399846	17	374	1.99923	0.999616	0.0383853	10667.9	10454.5	0.826087	0.173913
23	278	15.4444	16	0.555556	0.965278	0.0347222	0.398971	16	368	1.99485	0.997427	0.257256	10647.7	10434.8	0.833333	0.166667
24	266	14.7778	15	0.222222	0.985185	0.0148148	0.399596	15	360	1.99798	0.99899	0.101018	10204.1	10000	0.833333	0.166667
25	256	14.2222	15	0.777778	0.948148	0.0518519	0.398597	15	375	1.99298	0.996492	0.350765	10612.2	10400	0.807692	0.192308
26	246	13.6667	14	0.333333	0.97619	0.0238095	0.398846	14	364	1.99423	0.997116	0.288446	10596.5	10384.6	0.814815	0.185185
27	237	13.1667	14	0.833333	0.940476	0.0595238	0.398659	14	378	1.9933	0.996648	0.335193	10582	10370.4	0.821429	0.178571
28	228	12.6667	13	0.333333	0.974359	0.025641	0.399596	13	364	1.99798	0.99899	0.101018	10568.5	10357.1	0.827586	0.172414
29	220	12.2222	13	0.777778	0.940171	0.0598291	0.399846	13	377	1.99923	0.999616	0.0383853	10555.9	10344.8	0.833333	0.166667
30	213	11.8333	12	0.166667	0.986111	0.0138889	0.399221	12	360	1.9961	0.998052	0.19482	10204.1	10000	0.833333	0.166667
31	206	11.4444	12	0.555556	0.953704	0.0462963	0.399471	12	372	1.99735	0.998677	0.132305	10533.2	10322.6	0.8125	0.1875
32	200	11.1111	12	0.888889	0.925926	0.0740741	0.398597	12	384	1.99298	0.996492	0.350765	10523	10312.5	0.818182	0.181818
33	194	10.7778	11	0.222222	0.979798	0.020202	0.398472	11	363	1.99236	0.996181	0.381896	10513.3	10303	0.823529	0.176471
34	188	10.4444	11	0.555556	0.949495	0.0505051	0.399096	11	374	1.99548	0.99774	0.226048	10504.2	10294.1	0.828571	0.171429
35	183	10.1667	11	0.833333	0.924242	0.0757576	0.398286	11	385	1.99143	0.995714	0.428555	10495.6	10285.7	0.833333	0.166667
36	178	9.88889	10	0.111111	0.988889	0.0111111	0.398099	10	360	1.9905	0.995248	0.475171	10204.1	10000	0.833333	0.166667
37	173	9.61111	10	0.388889	0.961111	0.0388889	0.398535	10	370	1.99267	0.996337	0.366333	10479.9	10270.3	0.815789	0.184211
38	168	9.33333	10	0.666667	0.933333	0.0666667	0.399596	10	380	1.99798	0.99899	0.101018	10472.6	10263.2	0.820513	0.179487
39	164	9.11111	10	0.888889	0.911111	0.0888889	0.398846	10	390	1.99423	0.997116	0.288446	10465.7	10256.4	0.825	0.175
40	160	8.88889	9	0.111111	0.987654	0.0123457	0.398597	9	360	1.99298	0.996492	0.350765	10459.2	10250	0.829268	0.170732
41	156	8.66667	9	0.333333	0.962963	0.037037	0.398846	9	369	1.99423	0.997116	0.288446	10453	10243.9	0.833333	0.166667
42	152	8.44444	9	0.555556	0.938272	0.0617284	0.399596	9	378	1.99798	0.99899	0.101018	10204.1	10000	0.833333	0.166667
43	149	8.27778	9	0.722222	0.919753	0.0802469	0.398161	9	387	1.99081	0.995404	0.459638	10441.4	10232.6	0.818182	0.181818
44	145	8.05556	9	0.944444	0.895062	0.104938	0.399846	9	396	1.99923	0.999616	0.0383853	10436	10227.3	0.822222	0.177778
45	142	7.88889	8	0.111111	0.986111	0.0138889	0.399221	8	360	1.9961	0.998052	0.19482	10430.8	10222.2	0.826087	0.173913
46	139	7.72222	8	0.277778	0.965278	0.0347222	0.398971	8	368	1.99485	0.997427	0.257256	10425.9	10217.4	0.829787	0.170213
47	136	7.55556	8	0.444444	0.944444	0.0555556	0.399096	8	376	1.99548	0.99774	0.226048	10421.2	10212.8	0.833333	0.166667
48	133	7.38889	8	0.611111	0.923611	0.0763889	0.399596	8	384	1.99798	0.99899	0.101018	10204.1	10000	0.833333	0.166667
49	131	7.27778	8	0.722222	0.909722	0.0902778	0.397417	8	392	1.98709	0.993543	0.645723	10412.3	10204.1	0.82	0.18
50	128	7.11111	8	0.888889	0.888889	0.111111	0.398597	8	400	1.99298	0.996492	0.350765	10408.2	10200	0.823529	0.176471
51	126	7	7	0	1	0	0.396984	7	357	1.98492	0.99246	0.753952	10404.2	10196.1	0.826923	0.173077
52	123	6.83333	7	0.166667	0.97619	0.0238095	0.398846	7	364	1.99423	0.997116	0.288446	10400.3	10192.3	0.830189	0.169811
53	121	6.72222	7	0.277778	0.960317	0.0396825	0.397789	7	371	1.98894	0.994472	0.552767	10396.6	10188.7	0.833333	0.166667
54	119	6.61111	7	0.388889	0.944444	0.0555556	0.396984	7	378	1.98492	0.99246	0.753952	10204.1	10000	0.833333	0.166667
55	116	6.44444	7	0.555556	0.920635	0.0793651	0.399846	7	385	1.99923	0.999616	0.0383853	10389.6	10181.8	0.821429	0.178571
56	114	6.33333	7	0.666667	0.904762	0.0952381	0.399596	7	392	1.99798	0.99899	0.101018	10386.3	10178.6	0.824561	0.175439
57	112	6.22222	7	0.777778	0.888889	0.111111	0.399596	7	399	1.99798	0.99899	0.101018	10383.1	10175.4	0.827586	0.172414
58	110	6.11111	7	0.888889	0.873016	0.126984	0.399846	7	406	1.99923	0.999616	0.0383853	10380	10172.4	0.830508	0.169492
59	109	6.05556	7	0.944444	0.865079	0.134921	0.396676	7	413	1.98338	0.991689	0.831115	10377	10169.5	0.833333	0.166667
60	107	5.94444	6	0.0555556	0.990741	0.00925926	0.397355	6	360	1.98678	0.993388	0.661199	10204.1	10000	0.833333	0.166667
61	105	5.83333	6	0.166667	0.972222	0.0277778	0.398286	6	366	1.99143	0.995714	0.428555	10371.4	10163.9	0.822581	0.177419
62	103	5.72222	6	0.277778	0.953704	0.0462963	0.399471	6	372	1.99735	0.998677	0.132305	10368.7	10161.3	0.825397	0.174603
63	102	5.66667	6	0.333333	0.944444	0.0555556	0.396984	6	378	1.98492	0.99246	0.753952	10366.1	10158.7	0.828125	0.171875
64	100	5.55556	6	0.444444	0.925926	0.0740741	0.398597	6	384	1.99298	0.996492	0.350765	10363.5	10156.2	0.830769	0.169231
65	99	5.5	6	0.5	0.916667	0.0833333	0.396429	6	390	1.98214	0.991072	0.892758	10361.1	10153.8	0.833333	0.166667
66	97	5.38889	6	0.611111	0.898148	0.101852	0.398472	6	396	1.99236	0.996181	0.381896	10204.1	10000	0.833333	0.166667
67	96	5.33333	6	0.666667	0.888889	0.111111	0.396614	6	402	1.98307	0.991535	0.846533	10356.4	10149.3	0.823529	0.176471
68	94	5.22222	6	0.777778	0.87037	0.12963	0.399096	6	408	1.99548	0.99774	0.226048	10354.1	10147.1	0.826087	0.173913
69	93	5.16667	6	0.833333	0.861111	0.138889	0.397541	6	414	1.9877	0.993852	0.614757	10352	10144.9	0.828571	0.171429
70	92	5.11111	6	0.888889	0.851852	0.148148	0.396121	6	420	1.98061	0.990303	0.969705	10349.9	10142.9	0.830986	0.169014
71	90	5	5	0	1	0	0.399221	5	355	1.9961	0.998052	0.19482	10347.8	10140.8	0.833333	0.166667
72	89	4.94444	5	0.0555556	0.988889	0.0111111	0.398099	5	360	1.9905	0.995248	0.475171	10204.1	10000	0.833333	0.166667
73	88	4.88889	5	0.111111	0.977778	0.0222222	0.397108	5	365	1.98554	0.992769	0.723054	10343.9	10137	0.824324	0.175676
74	87	4.83333	5	0.166667	0.966667	0.0333333	0.396244	5	370	1.98122	0.990611	0.93894	10342	10135.1	0.826667	0.173333
75	86	4.77778	5	0.222222	0.955556	0.0444444	0.395507	5	375	1.97754	0.988768	1.12324	10340.1	10133.3	0.828947	0.171053
76	84	4.66667	5	0.333333	0.933333	0.0666667	0.399596	5	380	1.99798	0.99899	0.101018	10338.3	10131.6	0.831169	0.168831
77	83	4.61111	5	0.388889	0.922222	0.0777778	0.399158	5	385	1.99579	0.997896	0.210436	10336.6	10129.9	0.833333	0.166667
78	82	4.55556	5	0.444444	0.911111	0.0888889	0.398846	5	390	1.99423	0.997116	0.288446	10204.1	10000	0.833333	0.166667
79	81	4.5	5	0.5	0.9	0.1	0.398659	5	395	1.9933	0.996648	0.335193	10333.2	10126.6	0.825	0.175
80	80	4.44444	5	0.555556	0.888889	0.111111	0.398597	5	400	1.99298	0.996492	0.350765	10331.6	10125	0.82716	0.17284
81	79	4.38889	5	0.611111	0.877778	0.122222	0.398659	5	405	1.9933	0.996648	0.335193	10330.1	10123.5	0.829268	0.170732
82	78	4.33333	5	0.666667	0.866667	0.133333	0.398846	5	410	1.99423	0.997116	0.288446	10328.5	10122	0.831325	0.168675
83	77	4.27778	5	0.722222	0.855556	0.144444	0.399158	5	415	1.99579	0.997896	0.210436	10327	10120.5	0.833333	0.166667
84	76	4.22222	5	0.777778	0.844444	0.155556	0.399596	5	420	1.99798	0.99899	0.101018	10204.1	10000	0.833333	0.166667
85	76	4.22222	5	0.777778	0.844444	0.155556	0.394895	5	425	1.97447	0.987237	1.2763	10324.1	10117.6	0.825581	0.174419
86	75	4.16667	5	0.833333	0.833333	0.166667	0.395507	5	430	1.97754	0.988768	1.12324	10322.7	10116.3	0.827586	0.172414
87	74	4.11111	5	0.888889	0.822222	0.177778	0.396244	5	435	1.98122	0.990611	0.93894	10321.4	10114.9	0.829545	0.170455
88	73	4.05556	5	0.944444	0.811111	0.188889	0.397108	5	440	1.98554	0.992769	0.723054	10320	10113.6	0.831461	0.168539
89	72	4	4	0	1	0	0.398099	4	356	1.9905	0.995248	0.475171	10318.7	10112.4	0.833333	0.166667
90	71	3.94444	4	0.0555556	0.986111	0.0138889	0.399221	4	360	1.9961	0.998052	0.19482	10204.1	10000	0.833333	0.166667
91	71	3.94444	4	0.0555556	0.986111	0.0138889	0.394834	4	364	1.97417	0.987084	1.29158	10316.2	10109.9	0.826087	0.173913
92	70	3.88889	4	0.111111	0.972222	0.0277778	0.396121	4	368	1.98061	0.990303	0.969705	10315	10108.7	0.827957	0.172043
93	69	3.83333	4	0.166667	0.958333	0.0416667	0.397541	4	372	1.9877	0.993852	0.614757	10313.8	10107.5	0.829787	0.170213
94	68	3.77778	4	0.222222	0.944444	0.0555556	0.399096	4	376	1.99548	0.99774	0.226048	10312.6	10106.4	0.831579	0.168421
95	68	3.77778	4	0.222222	0.944444	0.0555556	0.394895	4	380	1.97447	0.987237	1.2763	10311.5	10105.3	0.833333	0.166667
96	67	3.72222	4	0.277778	0.930556	0.0694444	0.396614	4	384	1.98307	0.991535	0.846533	10204.1	10000	0.833333	0.166667
97	66	3.66667	4	0.333333	0.916667	0.0833333	0.398472	4	388	1.99236	0.996181	0.381896	10309.3	10103.1	0.826531	0.173469
98	66	3.66667	4	0.333333	0.916667	0.0833333	0.394406	4	392	1.97203	0.986016	1.39841	10308.2	10102	0.828283	0.171717
99	65	3.61111	4	0.388889	0.902778	0.0972222	0.396429	4	396	1.98214	0.991072	0.892758	10307.2	10101	0.83	0.17
100	64	3.55556	4	0.444444	0.888889	0.111111	0.398597	4	400	1.99298	0.996492	0.350765	10306.1	10100	0.831683	0.168317
101	64	3.55556	4	0.444444	0.888889	0.111111	0.39465	4	404	1.97325	0.986626	1.33739	10305.1	10099	0.833333	0.166667
102	63	3.5	4	0.5	0.875	0.125	0.396984	4	408	1.98492	0.99246	0.753952	10204.1	10000	0.833333	0.166667
103	62	3.44444	4	0.555556	0.861111	0.138889	0.399471	4	412	1.99735	0.998677	0.132305	10303.2	10097.1	0.826923	0.173077
104	62	3.44444	4	0.555556	0.861111	0.138889	0.39563	4	416	1.97815	0.989074	1.09257	10302.2	10096.2	0.828571	0.171429
105	61	3.38889	4	0.611111	0.847222	0.152778	0.398286	4	420	1.99143	0.995714	0.428555	10301.3	10095.2	0.830189	0.169811
106	61	3.38889	4	0.611111	0.847222	0.152778	0.394528	4	424	1.97264	0.986321	1.36791	10300.3	10094.3	0.831776	0.168224
107	60	3.33333	4	0.666667	0.833333	0.166667	0.397355	4	428	1.98678	0.993388	0.661199	10299.4	10093.5	0.833333	0.166667
108	60	3.33333	4	0.666667	0.833333	0.166667	0.393676	4	432	1.96838	0.98419	1.581	10204.1	10000	0.833333	0.166667
109	59	3.27778	4	0.722222	0.819444	0.180556	0.396676	4	436	1.98338	0.991689	0.831115	10297.7	10091.7	0.827273	0.172727
110	58	3.22222	4	0.777778	0.805556	0.194444	0.399846	4	440	1.99923	0.999616	0.0383853	10296.8	10090.9	0.828829	0.171171
111	58	3.22222	4	0.777778	0.805556	0.194444	0.396244	4	444	1.98122	0.990611	0.93894	10296	10090.1	0.830357	0.169643
112	57	3.16667	4	0.833333	0.791667	0.208333	0.399596	4	448	1.99798	0.99899	0.101018	10295.2	10089.3	0.831858	0.168142
113	57	3.16667	4	0.833333	0.791667	0.208333	0.39606	4	452	1.9803	0.990149	0.98508	10294.4	10088.5	0.833333	0.166667
114	56	3.11111	4	0.888889	0.777778	0.222222	0.399596	4	456	1.99798	0.99899	0.101018	10204.1	10000	0.833333	0.166667
115	56	3.11111	4	0.888889	0.777778	0.222222	0.396121	4	460	1.98061	0.990303	0.969705	10292.8	10087	0.827586	0.172414
116	55	3.05556	4	0.944444	0.763889	0.236111	0.399846	4	464	1.99923	0.999616	0.0383853	10292	10086.2	0.82906	0.17094
117	55	3.05556	4	0.944444	0.763889	0.236111	0.396429	4	468	1.98214	0.991072	0.892758	10291.3	10085.5	0.830508	0.169492
118	55	3.05556	4	0.944444	0.763889	0.236111	0.393069	4	472	1.96535	0.982674	1.73265	10290.6	10084.7	0.831933	0.168067
119	54	3	3	0	1	0	0.396984	3	357	1.98492	0.99246	0.753952	10289.8	10084	0.833333	0.166667
120	54	3	3	0	1	0	0.393676	3	360	1.96838	0.98419	1.581	10204.1	10000	0.833333	0.166667
121	53	2.94444	3	0.0555556	0.981481	0.0185185	0.397789	3	363	1.98894	0.994472	0.552767	10288.4	10082.6	0.827869	0.172131
122	53	2.94444	3	0.0555556	0.981481	0.0185185	0.394528	3	366	1.97264	0.986321	1.36791	10287.7	10082	0.829268	0.170732
123	52	2.88889	3	0.111111	0.962963	0.037037	0.398846	3	369	1.99423	0.997116	0.288446	10287	10081.3	0.830645	0.169355
124	52	2.88889	3	0.111111	0.962963	0.037037	0.39563	3	372	1.97815	0.989074	1.09257	10286.4	10080.6	0.832	0.168
125	52	2.88889	3	0.111111	0.962963	0.037037	0.392465	3	375	1.96232	0.981162	1.88383	10285.7	10080	0.833333	0.166667
126	51	2.83333	3	0.166667	0.944444	0.0555556	0.396984	3	378	1.98492	0.99246	0.753952	10204.1	10000	0.833333	0.166667
127	51	2.83333	3	0.166667	0.944444	0.0555556	0.393858	3	381	1.96929	0.984646	1.53542	10284.4	10078.7	0.828125	0.171875
128	50	2.77778	3	0.222222	0.925926	0.0740741	0.398597	3	384	1.99298	0.996492	0.350765	10283.8	10078.1	0.829457	0.170543
129	50	2.77778	3	0.222222	0.925926	0.0740741	0.395507	3	387	1.97754	0.988768	1.12324	10283.2	10077.5	0.830769	0.169231
130	50	2.77778	3	0.222222	0.925926	0.0740741	0.392465	3	390	1.96232	0.981162	1.88383	10282.6	10076.9	0.832061	0.167939
131	49	2.72222	3	0.277778	0.907407	0.0925926	0.397417	3	393	1.98709	0.993543	0.645723	10282	10076.3	0.833333	0.166667
132	49	2.72222	3	0.277778	0.907407	0.0925926	0.394406	3	396	1.97203	0.986016	1.39841	10204.1	10000	0.833333	0.166667
133	48	2.66667	3	0.333333	0.888889	0.111111	0.399596	3	399	1.99798	0.99899	0.101018	10280.8	10075.2	0.828358	0.171642
134	48	2.66667	3	0.333333	0.888889	0.111111	0.396614	3	402	1.98307	0.991535	0.846533	10280.2	10074.6	0.82963	0.17037
135	48	2.66667	3	0.333333	0.888889	0.111111	0.393676	3	405	1.96838	0.98419	1.581	10279.7	10074.1	0.830882	0.169118
136	47	2.61111	3	0.388889	0.87037	0.12963	0.399096	3	408	1.99548	0.99774	0.226048	10279.1	10073.5	0.832117	0.167883
137	47	2.61111	3	0.388889	0.87037	0.12963	0.396183	3	411	1.98091	0.990457	0.954325	10278.6	10073	0.833333	0.166667
138	47	2.61111	3	0.388889	0.87037	0.12963	0.393312	3	414	1.96656	0.98328	1.67205	10204.1	10000	0.833333	0.166667
139	46	2.55556	3	0.444444	0.851852	0.148148	0.398971	3	417	1.99485	0.997427	0.257256	10277.5	10071.9	0.828571	0.171429
140	46	2.55556	3	0.444444	0.851852	0.148148	0.396121	3	420	1.98061	0.990303	0.969705	10277	10071.4	0.829787	0.170213
141	46	2.55556	3	0.444444	0.851852	0.148148	0.393312	3	423	1.96656	0.98328	1.67205	10276.5	10070.9	0.830986	0.169014
142	45	2.5	3	0.5	0.833333	0.166667	0.399221	3	426	1.9961	0.998052	0.19482	10275.9	10070.4	0.832168	0.167832
143	45	2.5	3	0.5	0.833333	0.166667	0.396429	3	429	1.98214	0.991072	0.892758	10275.4	10069.9	0.833333	0.166667
144	45	2.5	3	0.5	0.833333	0.166667	0.393676	3	432	1.96838	0.98419	1.581	10204.1	10000	0.833333	0.166667
145	44	2.44444	3	0.555556	0.814815	0.185185	0.399846	3	435	1.99923	0.999616	0.0383853	10274.5	10069	0.828767	0.171233
146	44	2.44444	3	0.555556	0.814815	0.185185	0.397108	3	438	1.98554	0.992769	0.723054	10274	10068.5	0.829932	0.170068
147	44	2.44444	3	0.555556	0.814815	0.185185	0.394406	3	441	1.97203	0.986016	1.39841	10273.5	10068	0.831081	0.168919
148	44	2.44444	3	0.555556	0.814815	0.185185	0.391741	3	444	1.95871	0.979354	2.06463	10273	10067.6	0.832215	0.167785
149	43	2.38889	3	0.611111	0.796296	0.203704	0.398161	3	447	1.99081	0.995404	0.459638	10272.6	10067.1	0.833333	0.166667
150	43	2.38889	3	0.611111	0.796296	0.203704	0.395507	3	450	1.97754	0.988768	1.12324	10204.1	10000	0.833333	0.166667
151	43	2.38889	3	0.611111	0.796296	0.203704	0.392888	3	453	1.96444	0.982219	1.77805	10271.7	10066.2	0.828947	0.171053
152	42	2.33333	3	0.666667	0.777778	0.222222	0.399596	3	456	1.99798	0.99899	0.101018	10271.2	10065.8	0.830065	0.169935
153	42	2.33333	3	0.666667	0.777778	0.222222	0.396984	3	459	1.98492	0.99246	0.753952	10270.8	10065.4	0.831169	0.168831
154	42	2.33333	3	0.666667	0.777778	0.222222	0.394406	3	462	1.97203	0.986016	1.39841	10270.3	10064.9	0.832258	0.167742
155	42	2.33333	3	0.666667	0.777778	0.222222	0.391862	3	465	1.95931	0.979655	2.03455	10269.9	10064.5	0.833333	0.166667
156	41	2.27778	3	0.722222	0.759259	0.240741	0.398846	3	468	1.99423	0.997116	0.288446	10204.1	10000	0.833333	0.166667
157	41	2.27778	3	0.722222	0.759259	0.240741	0.396306	3	471	1.98153	0.990764	0.923551	10269.1	10063.7	0.829114	0.170886
158	41	2.27778	3	0.722222	0.759259	0.240741	0.393798	3	474	1.96899	0.984494	1.55062	10268.7	10063.3	0.830189	0.169811
159	41	2.27778	3	0.722222	0.759259	0.240741	0.391321	3	477	1.9566	0.978302	2.1698	10268.3	10062.9	0.83125	0.16875
160	40	2.22222	3	0.777778	0.740741	0.259259	0.398597	3	480	1.99298	0.996492	0.350765	10267.9	10062.5	0.832298	0.167702
161	40	2.22222	3	0.777778	0.740741	0.259259	0.396121	3	483	1.98061	0.990303	0.969705	10267.5	10062.1	0.833333	0.166667
162	40	2.22222	3	0.777778	0.740741	0.259259	0.393676	3	486	1.96838	0.98419	1.581	10204.1	10000	0.833333	0.166667
163	40	2.22222	3	0.777778	0.740741	0.259259	0.391261	3	489	1.9563	0.978152	2.1848	10266.7	10061.3	0.829268	0.170732
164	39	2.16667	3	0.833333	0.722222	0.277778	0.398846	3	492	1.99423	0.997116	0.288446	10266.3	10061	0.830303	0.169697
165	39	2.16667	3	0.833333	0.722222	0.277778	0.396429	3	495	1.98214	0.991072	0.892758	10265.9	10060.6	0.831325	0.168675
166	39	2.16667	3	0.833333	0.722222	0.277778	0.394041	3	498	1.9702	0.985102	1.48979	10265.6	10060.2	0.832335	0.167665
167	39	2.16667	3	0.833333	0.722222	0.277778	0.391681	3	501	1.95841	0.979203	2.07967	10265.2	10059.9	0.833333	0.166667
168	38	2.11111	3	0.888889	0.703704	0.296296	0.399596	3	504	1.99798	0.99899	0.101018	10204.1	10000	0.833333	0.166667
169	38	2.11111	3	0.888889	0.703704	0.296296	0.397231	3	507	1.98616	0.993079	0.692136	10264.5	10059.2	0.829412	0.170588
170	38	2.11111	3	0.888889	0.703704	0.296296	0.394895	3	510	1.97447	0.987237	1.2763	10264.1	10058.8	0.830409	0.169591
171	38	2.11111	3	0.888889	0.703704	0.296296	0.392585	3	513	1.96293	0.981464	1.85363	10263.8	10058.5	0.831395	0.168605
172	38	2.11111	3	0.888889	0.703704	0.296296	0.390303	3	516	1.95152	0.975758	2.42425	10263.4	10058.1	0.83237	0.16763
173	37	2.05556	3	0.944444	0.685185	0.314815	0.398535	3	519	1.99267	0.996337	0.366333	10263.1	10057.8	0.833333	0.166667
174	37	2.05556	3	0.944444	0.685185	0.314815	0.396244	3	522	1.98122	0.990611	0.93894	10204.1	10000	0.833333	0.166667
175	37	2.05556	3	0.944444	0.685185	0.314815	0.39398	3	525	1.9699	0.98495	1.505	10262.4	10057.1	0.829545	0.170455
176	37	2.05556	3	0.944444	0.685185	0.314815	0.391741	3	528	1.95871	0.979354	2.06463	10262.1	10056.8	0.830508	0.169492
177	37	2.05556	3	0.944444	0.685185	0.314815	0.389528	3	531	1.94764	0.973821	2.61794	10261.7	10056.5	0.831461	0.168539
178	36	2	2	0	1	0	0.398099	2	356	1.9905	0.995248	0.475171	10261.4	10056.2	0.832402	0.167598
179	36	2	2	0	1	0	0.395875	2	358	1.97938	0.989688	1.03118	10261.1	10055.9	0.833333	0.166667
180	36	2	2	0	1	0	0.393676	2	360	1.96838	0.98419	1.581	10204.1	10000	0.833333	0.166667
181	36	2	2	0	1	0	0.391501	2	362	1.9575	0.978752	2.12475	10260.5	10055.2	0.82967	0.17033
182	36	2	2	0	1	0	0.38935	2	364	1.94675	0.973375	2.66253	10260.1	10054.9	0.830601	0.169399
183	35	1.94444	2	0.0555556	0.972222	0.0277778	0.398286	2	366	1.99143	0.995714	0.428555	10259.8	10054.6	0.831522	0.168478
184	35	1.94444	2	0.0555556	0.972222	0.0277778	0.396121	2	368	1.98061	0.990303	0.969705	10259.5	10054.3	0.832432	0.167568
185	35	1.94444	2	0.0555556	0.972222	0.0277778	0.39398	2	370	1.9699	0.98495	1.505	10259.2	10054.1	0.833333	0.166667
186	35	1.94444	2	0.0555556	0.972222	0.0277778	0.391862	2	372	1.95931	0.979655	2.03455	10204.1	10000	0.833333	0.166667
187	35	1.94444	2	0.0555556	0.972222	0.0277778	0.389766	2	374	1.94883	0.974416	2.55843	10258.6	10053.5	0.829787	0.170213
188	34	1.88889	2	0.111111	0.944444	0.0555556	0.399096	2	376	1.99548	0.99774	0.226048	10258.4	10053.2	0.830688	0.169312
189	34	1.88889	2	0.111111	0.944444	0.0555556	0.396984	2	378	1.98492	0.99246	0.753952	10258.1	10052.9	0.831579	0.168421
190	34	1.88889	2	0.111111	0.944444	0.0555556	0.394895	2	380	1.97447	0.987237	1.2763	10257.8	10052.6	0.832461	0.167539
191	34	1.88889	2	0.111111	0.944444	0.0555556	0.392827	2	382	1.96414	0.982068	1.79318	10257.5	10052.4	0.833333	0.166667
192	34	1.88889	2	0.111111	0.944444	0.0555556	0.390781	2	384	1.95391	0.976953	2.30467	10204.1	10000	0.833333	0.166667
193	34	1.88889	2	0.111111	0.944444	0.0555556	0.388757	2	386	1.94378	0.971891	2.81087	10257	10051.8	0.829897	0.170103
194	33	1.83333	2	0.166667	0.916667	0.0833333	0.398472	2	388	1.99236	0.996181	0.381896	10256.7	10051.5	0.830769	0.169231
195	33	1.83333	2	0.166667	0.916667	0.0833333	0.396429	2	390	1.98214	0.991072	0.892758	10256.4	10051.3	0.831633	0.168367
196	33	1.83333	2	0.166667	0.916667	0.0833333	0.394406	2	392	1.97203	0.986016	1.39841	10256.1	10051	0.832487	0.167513
197	33	1.83333	2	0.166667	0.916667	0.0833333	0.392404	2	394	1.96202	0.981011	1.89892	10255.9	10050.8	0.833333	0.166667
198	33	1.83333	2	0.166667	0.916667	0.0833333	0.390422	2	396	1.95211	0.976056	2.39438	10204.1	10000	0.833333	0.166667
199	33	1.83333	2	0.166667	0.916667	0.0833333	0.388461	2	398	1.9423	0.971151	2.88486	10255.4	10050.3	0.83	0.17
200	32	1.77778	2	0.222222	0.888889	0.111111	0.398597	2	400	1.99298	0.996492	0.350765	10255.1	10050	0.830846	0.169154
201	32	1.77778	2	0.222222	0.888889	0.111111	0.396614	2	402	1.98307	0.991535	0.846533	10254.8	10049.8	0.831683	0.168317
202	32	1.77778	2	0.222222	0.888889	0.111111	0.39465	2	404	1.97325	0.986626	1.33739	10254.6	10049.5	0.832512	0.167488
203	32	1.77778	2	0.222222	0.888889	0.111111	0.392706	2	406	1.96353	0.981766	1.82341	10254.3	10049.3	0.833333	0.166667
204	32	1.77778	2	0.222222	0.888889	0.111111	0.390781	2	408	1.95391	0.976953	2.30467	10204.1	10000	0.833333	0.166667
205	32	1.77778	2	0.222222	0.888889	0.111111	0.388875	2	410	1.94438	0.972188	2.78123	10253.9	10048.8	0.830097	0.169903
206	31	1.72222	2	0.277778	0.861111	0.138889	0.399471	2	412	1.99735	0.998677	0.132305	10253.6	10048.5	0.830918	0.169082
207	31	1.72222	2	0.277778	0.861111	0.138889	0.397541	2	414	1.9877	0.993852	0.614757	10253.4	10048.3	0.831731	0.168269
208	31	1.72222	2	0.277778	0.861111	0.138889	0.39563	2	416	1.97815	0.989074	1.09257	10253.1	10048.1	0.832536	0.167464
209	31	1.72222	2	0.277778	0.861111	0.138889	0.393737	2	418	1.96868	0.984342	1.56581	10252.9	10047.8	0.833333	0.166667
210	31	1.72222	2	0.277778	0.861111	0.138889	0.391862	2	420	1.95931	0.979655	2.03455	10204.1	10000	0.833333	0.166667
211	31	1.72222	2	0.277778	0.861111	0.138889	0.390005	2	422	1.95002	0.975012	2.49884	10252.4	10047.4	0.830189	0.169811
212	31	1.72222	2	0.277778	0.861111	0.138889	0.388165	2	424	1.94083	0.970413	2.95875	10252.2	10047.2	0.830986	0.169014
213	30	1.66667	2	0.333333	0.833333	0.166667	0.399221	2	426	1.9961	0.998052	0.19482	10252	10046.9	0.831776	0.168224
214	30	1.66667	2	0.333333	0.833333	0.166667	0.397355	2	428	1.98678	0.993388	0.661199	10251.8	10046.7	0.832558	0.167442
215	30	1.66667	2	0.333333	0.833333	0.166667	0.395507	2	430	1.97754	0.988768	1.12324	10251.5	10046.5	0.833333	0.166667
216	30	1.66667	2	0.333333	0.833333	0.166667	0.393676	2	432	1.96838	0.98419	1.581	10204.1	10000	0.833333	0.166667
217	30	1.66667	2	0.333333	0.833333	0.166667	0.391862	2	434	1.95931	0.979655	2.03455	10251.1	10046.1	0.830275	0.169725
218	30	1.66667	2	0.333333	0.833333	0.166667	0.390064	2	436	1.95032	0.975161	2.48393	10250.9	10045.9	0.83105	0.16895
219	30	1.66667	2	0.333333	0.833333	0.166667	0.388283	2	438	1.94142	0.970708	2.92921	10250.7	10045.7	0.831818	0.168182
220	29	1.61111	2	0.388889	0.805556	0.194444	0.399846	2	440	1.99923	0.999616	0.0383853	10250.5	10045.5	0.832579	0.167421
221	29	1.61111	2	0.388889	0.805556	0.194444	0.398037	2	442	1.99019	0.995093	0.4907	10250.3	10045.2	0.833333	0.166667
222	29	1.61111	2	0.388889	0.805556	0.194444	0.396244	2	444	1.98122	0.990611	0.93894	10204.1	10000	0.833333	0.166667
223	29	1.61111	2	0.388889	0.805556	0.194444	0.394467	2	446	1.97234	0.986168	1.38316	10249.8	10044.8	0.830357	0.169643
224	29	1.61111	2	0.388889	0.805556	0.194444	0.392706	2	448	1.96353	0.981766	1.82341	10249.6	10044.6	0.831111	0.168889
225	29	1.61111	2	0.388889	0.805556	0.194444	0.390961	2	450	1.9548	0.977402	2.25975	10249.4	10044.4	0.831858	0.168142
226	29	1.61111	2	0.388889	0.805556	0.194444	0.389231	2	452	1.94616	0.973078	2.69223	10249.2	10044.2	0.832599	0.167401
227	29	1.61111	2	0.388889	0.805556	0.194444	0.387516	2	454	1.93758	0.968791	3.1209	10249	10044.1	0.833333	0.166667
228	28	1.55556	2	0.444444	0.777778	0.222222	0.399596	2	456	1.99798	0.99899	0.101018	10204.1	10000	0.833333	0.166667
229	28	1.55556	2	0.444444	0.777778	0.222222	0.397851	2	458	1.98925	0.994627	0.537258	10248.6	10043.7	0.830435	0.169565
230	28	1.55556	2	0.444444	0.777778	0.222222	0.396121	2	460	1.98061	0.990303	0.969705	10248.4	10043.5	0.831169	0.168831
231	28	1.55556	2	0.444444	0.777778	0.222222	0.394406	2	462	1.97203	0.986016	1.39841	10248.3	10043.3	0.831897	0.168103
232	28	1.55556	2	0.444444	0.777778	0.222222	0.392706	2	464	1.96353	0.981766	1.82341	10248.1	10043.1	0.832618	0.167382
233	28	1.55556	2	0.444444	0.777778	0.222222	0.391021	2	466	1.9551	0.977552	2.24477	10247.9	10042.9	0.833333	0.166667
234	28	1.55556	2	0.444444	0.777778	0.222222	0.38935	2	468	1.94675	0.973375	2.66253	10204.1	10000	0.833333	0.166667
235	28	1.55556	2	0.444444	0.777778	0.222222	0.387693	2	470	1.93847	0.969233	3.07673	10247.5	10042.6	0.830508	0.169492
236	28	1.55556	2	0.444444	0.777778	0.222222	0.38605	2	472	1.93025	0.965126	3.48742	10247.3	10042.4	0.831224	0.168776
237	27	1.5	2	0.5	0.75	0.25	0.398659	2	474	1.9933	0.996648	0.335193	10247.1	10042.2	0.831933	0.168067
238	27	1.5	2	0.5	0.75	0.25	0.396984	2	476	1.98492	0.99246	0.753952	10247	10042	0.832636	0.167364
239	27	1.5	2	0.5	0.75	0.25	0.395323	2	478	1.97662	0.988308	1.16921	10246.8	10041.8	0.833333	0.166667
240	27	1.5	2	0.5	0.75	0.25	0.393676	2	480	1.96838	0.98419	1.581	10204.1	10000	0.833333	0.166667
241	27	1.5	2	0.5	0.75	0.25	0.392042	2	482	1.96021	0.980106	1.98938	10246.4	10041.5	0.830579	0.169421
242	27	1.5	2	0.5	0.75	0.25	0.390422	2	484	1.95211	0.976056	2.39438	10246.2	10041.3	0.831276	0.168724
243	27	1.5	2	0.5	0.75	0.25	0.388816	2	486	1.94408	0.972039	2.79605	10246.1	10041.2	0.831967	0.168033
244	27	1.5	2	0.5	0.75	0.25	0.387222	2	488	1.93611	0.968056	3.19443	10245.9	10041	0.832653	0.167347
245	27	1.5	2	0.5	0.75	0.25	0.385642	2	490	1.92821	0.964104	3.58955	10245.7	10040.8	0.833333	0.166667
246	26	1.44444	2	0.555556	0.722222	0.277778	0.398846	2	492	1.99423	0.997116	0.288446	10204.1	10000	0.833333	0.166667
247	26	1.44444	2	0.555556	0.722222	0.277778	0.397231	2	494	1.98616	0.993079	0.692136	10245.4	10040.5	0.830645	0.169355
248	26	1.44444	2	0.555556	0.722222	0.277778	0.39563	2	496	1.97815	0.989074	1.09257	10245.2	10040.3	0.831325	0.168675
249	26	1.44444	2	0.555556	0.722222	0.277778	0.394041	2	498	1.9702	0.985102	1.48979	10245.1	10040.2	0.832	0.168
250	26	1.44444	2	0.555556	0.722222	0.277778	0.392465	2	500	1.96232	0.981162	1.88383	10244.9	10040	0.832669	0.167331
251	26	1.44444	2	0.555556	0.722222	0.277778	0.390901	2	502	1.95451	0.977253	2.27473	10244.7	10039.8	0.833333	0.166667
252	26	1.44444	2	0.555556	0.722222	0.277778	0.38935	2	504	1.94675	0.973375	2.66253	10204.1	10000	0.833333	0.166667
253	26	1.44444	2	0.555556	0.722222	0.277778	0.387811	2	506	1.93905	0.969527	3.04726	10244.4	10039.5	0.830709	0.169291
254	26	1.44444	2	0.555556	0.722222	0.277778	0.386284	2	508	1.93142	0.96571	3.42897	10244.3	10039.4	0.831373	0.168627
255	26	1.44444	2	0.555556	0.722222	0.277778	0.384769	2	510	1.92385	0.961923	3.80768	10244.1	10039.2	0.832031	0.167969
256	25	1.38889	2	0.611111	0.694444	0.305556	0.398597	2	512	1.99298	0.996492	0.350765	10243.9	10039.1	0.832685	0.167315
257	25	1.38889	2	0.611111	0.694444	0.305556	0.397046	2	514	1.98523	0.992615	0.738506	10243.8	10038.9	0.833333	0.166667
258	25	1.38889	2	0.611111	0.694444	0.305556	0.395507	2	516	1.97754	0.988768	1.12324	10204.1	10000	0.833333	0.166667
259	25	1.38889	2	0.611111	0.694444	0.305556	0.39398	2	518	1.9699	0.98495	1.505	10243.5	10038.6	0.830769	0.169231
260	25	1.38889	2	0.611111	0.694444	0.305556	0.392465	2	520	1.96232	0.981162	1.88383	10243.3	10038.5	0.831418	0.168582
261	25	1.38889	2	0.611111	0.694444	0.305556	0.390961	2	522	1.9548	0.977402	2.25975	10243.2	10038.3	0.832061	0.167939
262	25	1.38889	2	0.611111	0.694444	0.305556	0.389469	2	524	1.94734	0.973672	2.63281	10243	10038.2	0.8327	0.1673
263	25	1.38889	2	0.611111	0.694444	0.305556	0.387988	2	526	1.93994	0.96997	3.00303	10242.9	10038	0.833333	0.166667
264	25	1.38889	2	0.611111	0.694444	0.305556	0.386518	2	528	1.93259	0.966296	3.37044	10204.1	10000	0.833333	0.166667
265	25	1.38889	2	0.611111	0.694444	0.305556	0.38506	2	530	1.9253	0.962649	3.73508	10242.6	10037.7	0.830827	0.169173
266	24	1.33333	2	0.666667	0.666667	0.333333	0.399596	2	532	1.99798	0.99899	0.101018	10242.4	10037.6	0.831461	0.168539
267	24	1.33333	2	0.666667	0.666667	0.333333	0.398099	2	534	1.9905	0.995248	0.475171	10242.3	10037.5	0.83209	0.16791
268	24	1.33333	2	0.666667	0.666667	0.333333	0.396614	2	536	1.98307	0.991535	0.846533	10242.2	10037.3	0.832714	0.167286
269	24	1.33333	2	0.666667	0.666667	0.333333	0.395139	2	538	1.9757	0.987849	1.21513	10242	10037.2	0.833333	0.166667
270	24	1.33333	2	0.666667	0.666667	0.333333	0.393676	2	540	1.96838	0.98419	1.581	10204.1	10000	0.833333	0.166667
271	24	1.33333	2	0.666667	0.666667	0.333333	0.392223	2	542	1.96112	0.980558	1.94417	10241.7	10036.9	0.830882	0.169118
272	24	1.33333	2	0.666667	0.666667	0.333333	0.390781	2	544	1.95391	0.976953	2.30467	10241.6	10036.8	0.831502	0.168498
273	24	1.33333	2	0.666667	0.666667	0.333333	0.38935	2	546	1.94675	0.973375	2.66253	10241.5	10036.6	0.832117	0.167883
274	24	1.33333	2	0.666667	0.666667	0.333333	0.387929	2	548	1.93964	0.969822	3.01778	10241.3	10036.5	0.832727	0.167273
275	24	1.33333	2	0.666667	0.666667	0.333333	0.386518	2	550	1.93259	0.966296	3.37044	10241.2	10036.4	0.833333	0.166667
276	24	1.33333	2	0.666667	0.666667	0.333333	0.385118	2	552	1.92559	0.962795	3.72055	10204.1	10000	0.833333	0.166667
277	24	1.33333	2	0.666667	0.666667	0.333333	0.383727	2	554	1.91864	0.959319	4.06813	10240.9	10036.1	0.830935	0.169065
278	23	1.27778	2	0.722222	0.638889	0.361111	0.398971	2	556	1.99485	0.997427	0.257256	10240.8	10036	0.831541	0.168459
279	23	1.27778	2	0.722222	0.638889	0.361111	0.397541	2	558	1.9877	0.993852	0.614757	10240.7	10035.8	0.832143	0.167857
280	23	1.27778	2	0.722222	0.638889	0.361111	0.396121	2	560	1.98061	0.990303	0.969705	10240.5	10035.7	0.83274	0.16726
281	23	1.27778	2	0.722222	0.638889	0.361111	0.394711	2	562	1.97356	0.986779	1.32213	10240.4	10035.6	0.833333	0.166667
282	23	1.27778	2	0.722222	0.638889	0.361111	0.393312	2	564	1.96656	0.98328	1.67205	10204.1	10000	0.833333	0.166667
283	23	1.27778	2	0.722222	0.638889	0.361111	0.391922	2	566	1.95961	0.979805	2.0195	10240.1	10035.3	0.830986	0.169014
284	23	1.27778	2	0.722222	0.638889	0.361111	0.390542	2	568	1.95271	0.976355	2.3645	10240	10035.2	0.831579	0.168421
285	23	1.27778	2	0.722222	0.638889	0.361111	0.389172	2	570	1.94586	0.972929	2.70708	10239.9	10035.1	0.832168	0.167832
286	23	1.27778	2	0.722222	0.638889	0.361111	0.387811	2	572	1.93905	0.969527	3.04726	10239.8	10035	0.832753	0.167247
287	23	1.27778	2	0.722222	0.638889	0.361111	0.38646	2	574	1.9323	0.966149	3.38508	10239.6	10034.8	0.833333	0.166667
288	23	1.27778	2	0.722222	0.638889	0.361111	0.385118	2	576	1.92559	0.962795	3.72055	10204.1	10000	0.833333	0.166667
289	23	1.27778	2	0.722222	0.638889	0.361111	0.383785	2	578	1.91893	0.959463	4.05369	10239.4	10034.6	0.831034	0.168966
290	22	1.22222	2	0.777778	0.611111	0.388889	0.399846	2	580	1.99923	0.999616	0.0383853	10239.3	10034.5	0.831615	0.168385
291	22	1.22222	2	0.777778	0.611111	0.388889	0.398472	2	582	1.99236	0.996181	0.381896	10239.1	10034.4	0.832192	0.167808
292	22	1.22222	2	0.777778	0.611111	0.388889	0.397108	2	584	1.98554	0.992769	0.723054	10239	10034.2	0.832765	0.167235
293	22	1.22222	2	0.777778	0.611111	0.388889	0.395752	2	586	1.97876	0.989381	1.06188	10238.9	10034.1	0.833333	0.166667
294	22	1.22222	2	0.777778	0.611111	0.388889	0.394406	2	588	1.97203	0.986016	1.39841	10204.1	10000	0.833333	0.166667
295	22	1.22222	2	0.777778	0.611111	0.388889	0.393069	2	590	1.96535	0.982674	1.73265	10238.7	10033.9	0.831081	0.168919
296	22	1.22222	2	0.777778	0.611111	0.388889	0.391741	2	592	1.95871	0.979354	2.06463	10238.6	10033.8	0.83165	0.16835
297	22	1.22222	2	0.777778	0.611111	0.388889	0.390422	2	594	1.95211	0.976056	2.39438	10238.4	10033.7	0.832215	0.167785
298	22	1.22222	2	0.777778	0.611111	0.388889	0.389112	2	596	1.94556	0.972781	2.72192	10238.3	10033.6	0.832776	0.167224
299	22	1.22222	2	0.777778	0.611111	0.388889	0.387811	2	598	1.93905	0.969527	3.04726	10238.2	10033.4	0.833333	0.166667
300	22	1.22222	2	0.777778	0.611111	0.388889	0.386518	2	600	1.93259	0.966296	3.37044	10204.1	10000	0.833333	0.166667
301	22	1.22222	2	0.777778	0.611111	0.388889	0.385234	2	602	1.92617	0.963085	3.69147	10238	10033.2	0.831126	0.168874
302	22	1.22222	2	0.777778	0.611111	0.388889	0.383959	2	604	1.91979	0.959896	4.01037	10237.9	10033.1	0.831683	0.168317
303	22	1.22222	2	0.777778	0.611111	0.388889	0.382691	2	606	1.91346	0.956728	4.32717	10237.8	10033	0.832237	0.167763
304	21	1.16667	2	0.833333	0.583333	0.416667	0.399596	2	608	1.99798	0.99899	0.101018	10237.6	10032.9	0.832787	0.167213
305	21	1.16667	2	0.833333	0.583333	0.416667	0.398286	2	610	1.99143	0.995714	0.428555	10237.5	10032.8	0.833333	0.166667
306	21	1.16667	2	0.833333	0.583333	0.416667	0.396984	2	612	1.98492	0.99246	0.753952	10204.1	10000	0.833333	0.166667
307	21	1.16667	2	0.833333	0.583333	0.416667	0.395691	2	614	1.97846	0.989228	1.07723	10237.3	10032.6	0.831169	0.168831
308	21	1.16667	2	0.833333	0.583333	0.416667	0.394406	2	616	1.97203	0.986016	1.39841	10237.2	10032.5	0.831715	0.168285
309	21	1.16667	2	0.833333	0.583333	0.416667	0.39313	2	618	1.96565	0.982825	1.71751	10237.1	10032.4	0.832258	0.167742
310	21	1.16667	2	0.833333	0.583333	0.416667	0.391862	2	620	1.95931	0.979655	2.03455	10237	10032.3	0.832797	0.167203
311	21	1.16667	2	0.833333	0.583333	0.416667	0.390602	2	622	1.95301	0.976505	2.34955	10236.9	10032.2	0.833333	0.166667
312	21	1.16667	2	0.833333	0.583333	0.416667	0.38935	2	624	1.94675	0.973375	2.66253	10204.1	10000	0.833333	0.166667
313	21	1.16667	2	0.833333	0.583333	0.416667	0.388106	2	626	1.94053	0.970265	2.97351	10236.7	10031.9	0.83121	0.16879
314	21	1.16667	2	0.833333	0.583333	0.416667	0.38687	2	628	1.93435	0.967175	3.28251	10236.6	10031.8	0.831746	0.168254
315	21	1.16667	2	0.833333	0.583333	0.416667	0.385642	2	630	1.92821	0.964104	3.58955	10236.5	10031.7	0.832278	0.167722
316	21	1.16667	2	0.833333	0.583333	0.416667	0.384421	2	632	1.92211	0.961053	3.89465	10236.4	10031.6	0.832808	0.167192
317	21	1.16667	2	0.833333	0.583333	0.416667	0.383209	2	634	1.91604	0.958022	4.19782	10236.3	10031.5	0.833333	0.166667
318	21	1.16667	2	0.833333	0.583333	0.416667	0.382004	2	636	1.91002	0.955009	4.49909	10204.1	10000	0.833333	0.166667
319	20	1.11111	2	0.888889	0.555556	0.444444	0.399846	2	638	1.99923	0.999616	0.0383853	10236.1	10031.3	0.83125	0.16875
320	20	1.11111	2	0.888889	0.555556	0.444444	0.398597	2	640	1.99298	0.996492	0.350765	10236	10031.3	0.831776	0.168224
321	20	1.11111	2	0.888889	0.555556	0.444444	0.397355	2	642	1.98678	0.993388	0.661199	10235.9	10031.2	0.832298	0.167702
322	20	1.11111	2	0.888889	0.555556	0.444444	0.396121	2	644	1.98061	0.990303	0.969705	10235.8	10031.1	0.832817	0.167183
323	20	1.11111	2	0.888889	0.555556	0.444444	0.394895	2	646	1.97447	0.987237	1.2763	10235.7	10031	0.833333	0.166667
324	20	1.11111	2	0.888889	0.555556	0.444444	0.393676	2	648	1.96838	0.98419	1.581	10204.1	10000	0.833333	0.166667
325	20	1.11111	2	0.888889	0.555556	0.444444	0.392465	2	650	1.96232	0.981162	1.88383	10235.5	10030.8	0.831288	0.168712
326	20	1.11111	2	0.888889	0.555556	0.444444	0.391261	2	652	1.9563	0.978152	2.1848	10235.4	10030.7	0.831804	0.168196
327	20	1.11111	2	0.888889	0.555556	0.444444	0.390064	2	654	1.95032	0.975161	2.48393	10235.3	10030.6	0.832317	0.167683
328	20	1.11111	2	0.888889	0.555556	0.444444	0.388875	2	656	1.94438	0.972188	2.78123	10235.2	10030.5	0.832827	0.167173
329	20	1.11111	2	0.888889	0.555556	0.444444	0.387693	2	658	1.93847	0.969233	3.07673	10235.1	10030.4	0.833333	0.166667
330	20	1.11111	2	0.888889	0.555556	0.444444	0.386518	2	660	1.93259	0.966296	3.37044	10204.1	10000	0.833333	0.166667
331	20	1.11111	2	0.888889	0.555556	0.444444	0.385351	2	662	1.92675	0.963376	3.66237	10234.9	10030.2	0.831325	0.168675
332	20	1.11111	2	0.888889	0.555556	0.444444	0.38419	2	664	1.92095	0.960475	3.95254	10234.8	10030.1	0.831832	0.168168
333	20	1.11111	2	0.888889	0.555556	0.444444	0.383036	2	666	1.91518	0.95759	4.24098	10234.7	10030	0.832335	0.167665
334	20	1.11111	2	0.888889	0.555556	0.444444	0.381889	2	668	1.90945	0.954723	4.52768	10234.6	10029.9	0.832836	0.167164
335	20	1.11111	2	0.888889	0.555556	0.444444	0.380749	2	670	1.90375	0.951873	4.81267	10234.5	10029.9	0.833333	0.166667
336	19	1.05556	2	0.944444	0.527778	0.472222	0.399596	2	672	1.99798	0.99899	0.101018	10204.1	10000	0.833333	0.166667
337	19	1.05556	2	0.944444	0.527778	0.472222	0.39841	2	674	1.99205	0.996025	0.397454	10234.4	10029.7	0.831361	0.168639
338	19	1.05556	2	0.944444	0.527778	0.472222	0.397231	2	676	1.98616	0.993079	0.692136	10234.3	10029.6	0.831858	0.168142
339	19	1.05556	2	0.944444	0.527778	0.472222	0.39606	2	678	1.9803	0.990149	0.98508	10234.2	10029.5	0.832353	0.167647
340	19	1.05556	2	0.944444	0.527778	0.472222	0.394895	2	680	1.97447	0.987237	1.2763	10234.1	10029.4	0.832845	0.167155
341	19	1.05556	2	0.944444	0.527778	0.472222	0.393737	2	682	1.96868	0.984342	1.56581	10234	10029.3	0.833333	0.166667
342	19	1.05556	2	0.944444	0.527778	0.472222	0.392585	2	684	1.96293	0.981464	1.85363	10204.1	10000	0.833333	0.166667
343	19	1.05556	2	0.944444	0.527778	0.472222	0.391441	2	686	1.9572	0.978602	2.13977	10233.8	10029.2	0.831395	0.168605
344	19	1.05556	2	0.944444	0.527778	0.472222	0.390303	2	688	1.95152	0.975758	2.42425	10233.7	10029.1	0.831884	0.168116
345	19	1.05556	2	0.944444	0.527778	0.472222	0.389172	2	690	1.94586	0.972929	2.70708	10233.7	10029	0.83237	0.16763
346	19	1.05556	2	0.944444	0.527778	0.472222	0.388047	2	692	1.94023	0.970117	2.98827	10233.6	10028.9	0.832853	0.167147
347	19	1.05556	2	0.944444	0.527778	0.472222	0.386929	2	694	1.93464	0.967322	3.26784	10233.5	10028.8	0.833333	0.166667
348	19	1.05556	2	0.944444	0.527778	0.472222	0.385817	2	696	1.92908	0.964542	3.54581	10204.1	10000	0.833333	0.166667
349	19	1.05556	2	0.944444	0.527778	0.472222	0.384711	2	698	1.92356	0.961778	3.82218	10233.3	10028.7	0.831429	0.168571
350	19	1.05556	2	0.944444	0.527778	0.472222	0.383612	2	700	1.91806	0.95903	4.09698	10233.2	10028.6	0.831909	0.168091
351	19	1.05556	2	0.944444	0.527778	0.472222	0.382519	2	702	1.9126	0.956298	4.37021	10233.2	10028.5	0.832386	0.167614
352	19	1.05556	2	0.944444	0.527778	0.472222	0.381432	2	704	1.90716	0.953581	4.64188	10233.1	10028.4	0.832861	0.167139
353	19	1.05556	2	0.944444	0.527778	0.472222	0.380352	2	706	1.90176	0.95088	4.91202	10233	10028.3	0.833333	0.166667
354	19	1.05556	2	0.944444	0.527778	0.472222	0.379277	2	708	1.89639	0.948194	5.18063	10204.1	10000	0.833333	0.166667
355	18	1	1	0	1	0	0.399221	1	355	1.9961	0.998052	0.19482	10232.8	10028.2	0.831461	0.168539
356	18	1	1	0	1	0	0.398099	1	356	1.9905	0.995248	0.475171	10232.7	10028.1	0.831933	0.168067
357	18	1	1	0	1	0	0.396984	1	357	1.98492	0.99246	0.753952	10232.7	10028	0.832402	0.167598
358	18	1	1	0	1	0	0.395875	1	358	1.97938	0.989688	1.03118	10232.6	10027.9	0.832869	0.167131
359	18	1	1	0	1	0	0.394773	1	359	1.97386	0.986931	1.30686	10232.5	10027.9	0.833333	0.166667
360	18	1	1	0	1	0	0.393676	1	360	1.96838	0.98419	1.581	10204.1	10000	0.833333	0.166667
361	18	1	1	0	1	0	0.392585	1	361	1.96293	0.981464	1.85363	10232.3	10027.7	0.831492	0.168508
362	18	1	1	0	1	0	0.391501	1	362	1.9575	0.978752	2.12475	10232.3	10027.6	0.831956	0.168044
363	18	1	1	0	1	0	0.390422	1	363	1.95211	0.976056	2.39438	10232.2	10027.5	0.832418	0.167582
364	18	1	1	0	1	0	0.38935	1	364	1.94675	0.973375	2.66253	10232.1	10027.5	0.832877	0.167123
365	18	1	1	0	1	0	0.388283	1	365	1.94142	0.970708	2.92921	10232	10027.4	0.833333	0.166667
366	18	1	1	0	1	0	0.387222	1	366	1.93611	0.968056	3.19443	10204.1	10000	0.833333	0.166667
367	18	1	1	0	1	0	0.386167	1	367	1.93084	0.965418	3.4582	10231.9	10027.2	0.831522	0.168478
368	18	1	1	0	1	0	0.385118	1	368	1.92559	0.962795	3.72055	10231.8	10027.2	0.831978	0.168022
369	18	1	1	0	1	0	0.384074	1	369	1.92037	0.960185	3.98147	10231.7	10027.1	0.832432	0.167568
370	18	1	1	0	1	0	0.383036	1	370	1.91518	0.95759	4.24098	10231.7	10027	0.832884	0.167116
371	18	1	1	0	1	0	0.382004	1	371	1.91002	0.955009	4.49909	10231.6	10027	0.833333	0.166667
372	18	1	1	0	1	0	0.380977	1	372	1.90488	0.952442	4.75581	10204.1	10000	0.833333	0.166667
373	18	1	1	0	1	0	0.379955	1	373	1.89978	0.949888	5.01116	10231.4	10026.8	0.831551	0.168449
374	18	1	1	0	1	0	0.378939	1	374	1.8947	0.947349	5.26514	10231.4	10026.7	0.832	0.168
375	18	1	1	0	1	0	0.377929	1	375	1.88964	0.944822	5.51776	10231.3	10026.7	0.832447	0.167553
376	17	0.944444	1	0.0555556	0.944444	0.0555556	0.399096	1	376	1.99548	0.99774	0.226048	10231.2	10026.6	0.832891	0.167109
377	17	0.944444	1	0.0555556	0.944444	0.0555556	0.398037	1	377	1.99019	0.995093	0.4907	10231.1	10026.5	0.833333	0.166667
378	17	0.944444	1	0.0555556	0.944444	0.0555556	0.396984	1	378	1.98492	0.99246	0.753952	10204.1	10000	0.833333	0.166667
379	17	0.944444	1	0.0555556	0.944444	0.0555556	0.395937	1	379	1.97968	0.989842	1.01582	10231	10026.4	0.831579	0.168421
380	17	0.944444	1	0.0555556	0.944444	0.0555556	0.394895	1	380	1.97447	0.987237	1.2763	10230.9	10026.3	0.832021	0.167979
381	17	0.944444	1	0.0555556	0.944444	0.0555556	0.393858	1	381	1.96929	0.984646	1.53542	10230.9	10026.2	0.832461	0.167539
382	17	0.944444	1	0.0555556	0.944444	0.0555556	0.392827	1	382	1.96414	0.982068	1.79318	10230.8	10026.2	0.832898	0.167102
383	17	0.944444	1	0.0555556	0.944444	0.0555556	0.391802	1	383	1.95901	0.979504	2.04959	10230.7	10026.1	0.833333	0.166667
384	17	0.944444	1	0.0555556	0.944444	0.0555556	0.390781	1	384	1.95391	0.976953	2.30467	10204.1	10000	0.833333	0.166667
385	17	0.944444	1	0.0555556	0.944444	0.0555556	0.389766	1	385	1.94883	0.974416	2.55843	10230.6	10026	0.831606	0.168394
386	17	0.944444	1	0.0555556	0.944444	0.0555556	0.388757	1	386	1.94378	0.971891	2.81087	10230.5	10025.9	0.832041	0.167959
387	17	0.944444	1	0.0555556	0.944444	0.0555556	0.387752	1	387	1.93876	0.96938	3.062	10230.4	10025.8	0.832474	0.167526
388	17	0.944444	1	0.0555556	0.944444	0.0555556	0.386753	1	388	1.93376	0.966882	3.31184	10230.4	10025.8	0.832905	0.167095
389	17	0.944444	1	0.0555556	0.944444	0.0555556	0.385758	1	389	1.92879	0.964396	3.5604	10230.3	10025.7	0.833333	0.166667
390	17	0.944444	1	0.0555556	0.944444	0.0555556	0.384769	1	390	1.92385	0.961923	3.80768	10204.1	10000	0.833333	0.166667
391	17	0.944444	1	0.0555556	0.944444	0.0555556	0.383785	1	391	1.91893	0.959463	4.05369	10230.2	10025.6	0.831633	0.168367
392	17	0.944444	1	0.0555556	0.944444	0.0555556	0.382806	1	392	1.91403	0.957015	4.29845	10230.1	10025.5	0.832061	0.167939
393	17	0.944444	1	0.0555556	0.944444	0.0555556	0.381832	1	393	1.90916	0.95458	4.54197	10230	10025.4	0.832487	0.167513
394	17	0.944444	1	0.0555556	0.944444	0.0555556	0.380863	1	394	1.90432	0.952158	4.78425	10230	10025.4	0.832911	0.167089
395	17	0.944444	1	0.0555556	0.944444	0.0555556	0.379899	1	395	1.89949	0.949747	5.0253	10229.9	10025.3	0.833333	0.166667
396	17	0.944444	1	0.0555556	0.944444	0.0555556	0.378939	1	396	1.8947	0.947349	5.26514	10204.1	10000	0.833333	0.166667
397	17	0.944444	1	0.0555556	0.944444	0.0555556	0.377985	1	397	1.88992	0.944962	5.50376	10229.8	10025.2	0.831658	0.168342
398	17	0.944444	1	0.0555556	0.944444	0.0555556	0.377035	1	398	1.88518	0.942588	5.74119	10229.7	10025.1	0.83208	0.16792
399	16	0.888889	1	0.111111	0.888889	0.111111	0.399596	1	399	1.99798	0.99899	0.101018	10229.7	10025.1	0.8325	0.1675
400	16	0.888889	1	0.111111	0.888889	0.111111	0.398597	1	400	1.99298	0.996492	0.350765	10229.6	10025	0.832918	0.167082
401	16	0.888889	1	0.111111	0.888889	0.111111	0.397603	1	401	1.98801	0.994007	0.599267	10229.5	10024.9	0.833333	0.166667
402	16	0.888889	1	0.111111	0.888889	0.111111	0.396614	1	402	1.98307	0.991535	0.846533	10204.1	10000	0.833333	0.166667
403	16	0.888889	1	0.111111	0.888889	0.111111	0.39563	1	403	1.97815	0.989074	1.09257	10229.4	10024.8	0.831683	0.168317
404	16	0.888889	1	0.111111	0.888889	0.111111	0.39465	1	404	1.97325	0.986626	1.33739	10229.3	10024.8	0.832099	0.167901
405	16	0.888889	1	0.111111	0.888889	0.111111	0.393676	1	405	1.96838	0.98419	1.581	10229.3	10024.7	0.832512	0.167488
406	16	0.888889	1	0.111111	0.888889	0.111111	0.392706	1	406	1.96353	0.981766	1.82341	10229.2	10024.6	0.832924	0.167076
407	16	0.888889	1	0.111111	0.888889	0.111111	0.391741	1	407	1.95871	0.979354	2.06463	10229.2	10024.6	0.833333	0.166667
408	16	0.888889	1	0.111111	0.888889	0.111111	0.390781	1	408	1.95391	0.976953	2.30467	10204.1	10000	0.833333	0.166667
409	16	0.888889	1	0.111111	0.888889	0.111111	0.389826	1	409	1.94913	0.974565	2.54354	10229	10024.4	0.831707	0.168293
410	16	0.888889	1	0.111111	0.888889	0.111111	0.388875	1	410	1.94438	0.972188	2.78123	10229	10024.4	0.832117	0.167883
411	16	0.888889	1	0.111111	0.888889	0.111111	0.387929	1	411	1.93964	0.969822	3.01778	10228.9	10024.3	0.832524	0.167476
412	16	0.888889	1	0.111111	0.888889	0.111111	0.386987	1	412	1.93494	0.967468	3.25317	10228.8	10024.3	0.83293	0.16707
413	16	0.888889	1	0.111111	0.888889	0.111111	0.38605	1	413	1.93025	0.965126	3.48742	10228.8	10024.2	0.833333	0.166667
414	16	0.888889	1	0.111111	0.888889	0.111111	0.385118	1	414	1.92559	0.962795	3.72055	10204.1	10000	0.833333	0.166667
415	16	0.888889	1	0.111111	0.888889	0.111111	0.38419	1	415	1.92095	0.960475	3.95254	10228.7	10024.1	0.831731	0.168269
416	16	0.888889	1	0.111111	0.888889	0.111111	0.383266	1	416	1.91633	0.958166	4.18343	10228.6	10024	0.832134	0.167866
417	16	0.888889	1	0.111111	0.888889	0.111111	0.382347	1	417	1.91174	0.955868	4.4132	10228.6	10024	0.832536	0.167464
418	16	0.888889	1	0.111111	0.888889	0.111111	0.381432	1	418	1.90716	0.953581	4.64188	10228.5	10023.9	0.832936	0.167064
419	16	0.888889	1	0.111111	0.888889	0.111111	0.380522	1	419	1.90261	0.951305	4.86947	10228.4	10023.9	0.833333	0.166667
420	16	0.888889	1	0.111111	0.888889	0.111111	0.379616	1	420	1.89808	0.94904	5.09597	10204.1	10000	0.833333	0.166667
421	16	0.888889	1	0.111111	0.888889	0.111111	0.378714	1	421	1.89357	0.946786	5.32139	10228.3	10023.8	0.831754	0.168246
422	16	0.888889	1	0.111111	0.888889	0.111111	0.377817	1	422	1.88909	0.944543	5.54575	10228.3	10023.7	0.832151	0.167849
423	16	0.888889	1	0.111111	0.888889	0.111111	0.376924	1	423	1.88462	0.94231	5.76905	10228.2	10023.6	0.832547	0.167453
424	16	0.888889	1	0.111111	0.888889	0.111111	0.376035	1	424	1.88017	0.940087	5.99129	10228.1	10023.6	0.832941	0.167059
425	16	0.888889	1	0.111111	0.888889	0.111111	0.37515	1	425	1.87575	0.937875	6.21248	10228.1	10023.5	0.833333	0.166667
426	15	0.833333	1	0.166667	0.833333	0.166667	0.399221	1	426	1.9961	0.998052	0.19482	10204.1	10000	0.833333	0.166667
427	15	0.833333	1	0.166667	0.833333	0.166667	0.398286	1	427	1.99143	0.995714	0.428555	10228	10023.4	0.831776	0.168224
428	15	0.833333	1	0.166667	0.833333	0.166667	0.397355	1	428	1.98678	0.993388	0.661199	10227.9	10023.4	0.832168	0.167832
429	15	0.833333	1	0.166667	0.833333	0.166667	0.396429	1	429	1.98214	0.991072	0.892758	10227.9	10023.3	0.832558	0.167442
430	15	0.833333	1	0.166667	0.833333	0.166667	0.395507	1	430	1.97754	0.988768	1.12324	10227.8	10023.3	0.832947	0.167053
431	15	0.833333	1	0.166667	0.833333	0.166667	0.394589	1	431	1.97295	0.986473	1.35265	10227.8	10023.2	0.833333	0.166667
432	15	0.833333	1	0.166667	0.833333	0.166667	0.393676	1	432	1.96838	0.98419	1.581	10204.1	10000	0.833333	0.166667
433	15	0.833333	1	0.166667	0.833333	0.166667	0.392767	1	433	1.96383	0.981917	1.8083	10227.6	10023.1	0.831797	0.168203
434	15	0.833333	1	0.166667	0.833333	0.166667	0.391862	1	434	1.95931	0.979655	2.03455	10227.6	10023	0.832184	0.167816
435	15	0.833333	1	0.166667	0.833333	0.166667	0.390961	1	435	1.9548	0.977402	2.25975	10227.5	10023	0.832569	0.167431
436	15	0.833333	1	0.166667	0.833333	0.166667	0.390064	1	436	1.95032	0.975161	2.48393	10227.5	10022.9	0.832952	0.167048
437	15	0.833333	1	0.166667	0.833333	0.166667	0.389172	1	437	1.94586	0.972929	2.70708	10227.4	10022.9	0.833333	0.166667
438	15	0.833333	1	0.166667	0.833333	0.166667	0.388283	1	438	1.94142	0.970708	2.92921	10204.1	10000	0.833333	0.166667
439	15	0.833333	1	0.166667	0.833333	0.166667	0.387399	1	439	1.93699	0.968497	3.15033	10227.3	10022.8	0.831818	0.168182
440	15	0.833333	1	0.166667	0.833333	0.166667	0.386518	1	440	1.93259	0.966296	3.37044	10227.3	10022.7	0.8322	0.1678
441	15	0.833333	1	0.166667	0.833333	0.166667	0.385642	1	441	1.92821	0.964104	3.58955	10227.2	10022.7	0.832579	0.167421
442	15	0.833333	1	0.166667	0.833333	0.166667	0.384769	1	442	1.92385	0.961923	3.80768	10227.2	10022.6	0.832957	0.167043
443	15	0.833333	1	0.166667	0.833333	0.166667	0.383901	1	443	1.9195	0.959752	4.02482	10227.1	10022.6	0.833333	0.166667
444	15	0.833333	1	0.166667	0.833333	0.166667	0.383036	1	444	1.91518	0.95759	4.24098	10204.1	10000	0.833333	0.166667
445	15	0.833333	1	0.166667	0.833333	0.166667	0.382175	1	445	1.91088	0.955438	4.45616	10227	10022.5	0.831839	0.168161
446	15	0.833333	1	0.166667	0.833333	0.166667	0.381318	1	446	1.90659	0.953296	4.67039	10227	10022.4	0.832215	0.167785
447	15	0.833333	1	0.166667	0.833333	0.166667	0.380465	1	447	1.90233	0.951163	4.88365	10226.9	10022.4	0.832589	0.167411
448	15	0.833333	1	0.166667	0.833333	0.166667	0.379616	1	448	1.89808	0.94904	5.09597	10226.9	10022.3	0.832962	0.167038
449	15	0.833333	1	0.166667	0.833333	0.166667	0.378771	1	449	1.89385	0.946927	5.30733	10226.8	10022.3	0.833333	0.166667
450	15	0.833333	1	0.166667	0.833333	0.166667	0.377929	1	450	1.88964	0.944822	5.51776	10204.1	10000	0.833333	0.166667
451	15	0.833333	1	0.166667	0.833333	0.166667	0.377091	1	451	1.88545	0.942727	5.72726	10226.7	10022.2	0.831858	0.168142
452	15	0.833333	1	0.166667	0.833333	0.166667	0.376257	1	452	1.88128	0.940642	5.93583	10226.7	10022.1	0.83223	0.16777
453	15	0.833333	1	0.166667	0.833333	0.166667	0.375426	1	453	1.87713	0.938565	6.14347	10226.6	10022.1	0.832599	0.167401
454	15	0.833333	1	0.166667	0.833333	0.166667	0.374599	1	454	1.873	0.936498	6.35021	10226.6	10022	0.832967	0.167033
455	15	0.833333	1	0.166667	0.833333	0.166667	0.373776	1	455	1.86888	0.93444	6.55603	10226.5	10022	0.833333	0.166667
456	14	0.777778	1	0.222222	0.777778	0.222222	0.399596	1	456	1.99798	0.99899	0.101018	10204.1	10000	0.833333	0.166667
457	14	0.777778	1	0.222222	0.777778	0.222222	0.398722	1	457	1.99361	0.996804	0.319615	10226.4	10021.9	0.831878	0.168122
458	14	0.777778	1	0.222222	0.777778	0.222222	0.397851	1	458	1.98925	0.994627	0.537258	10226.4	10021.8	0.832244	0.167756
459	14	0.777778	1	0.222222	0.777778	0.222222	0.396984	1	459	1.98492	0.99246	0.753952	10226.3	10021.8	0.832609	0.167391
460	14	0.777778	1	0.222222	0.777778	0.222222	0.396121	1	460	1.98061	0.990303	0.969705	10226.3	10021.7	0.832972	0.167028
461	14	0.777778	1	0.222222	0.777778	0.222222	0.395262	1	461	1.97631	0.988155	1.18452	10226.2	10021.7	0.833333	0.166667
462	14	0.777778	1	0.222222	0.777778	0.222222	0.394406	1	462	1.97203	0.986016	1.39841	10204.1	10000	0.833333	0.166667
463	14	0.777778	1	0.222222	0.777778	0.222222	0.393555	1	463	1.96777	0.983886	1.61137	10226.1	10021.6	0.831897	0.168103
464	14	0.777778	1	0.222222	0.777778	0.222222	0.392706	1	464	1.96353	0.981766	1.82341	10226.1	10021.6	0.832258	0.167742
465	14	0.777778	1	0.222222	0.777778	0.222222	0.391862	1	465	1.95931	0.979655	2.03455	10226	10021.5	0.832618	0.167382
466	14	0.777778	1	0.222222	0.777778	0.222222	0.391021	1	466	1.9551	0.977552	2.24477	10226	10021.5	0.832976	0.167024
467	14	0.777778	1	0.222222	0.777778	0.222222	0.390184	1	467	1.95092	0.975459	2.4541	10225.9	10021.4	0.833333	0.166667
468	14	0.777778	1	0.222222	0.777778	0.222222	0.38935	1	468	1.94675	0.973375	2.66253	10204.1	10000	0.833333	0.166667
469	14	0.777778	1	0.222222	0.777778	0.222222	0.38852	1	469	1.9426	0.971299	2.87007	10225.8	10021.3	0.831915	0.168085
470	14	0.777778	1	0.222222	0.777778	0.222222	0.387693	1	470	1.93847	0.969233	3.07673	10225.8	10021.3	0.832272	0.167728
471	14	0.777778	1	0.222222	0.777778	0.222222	0.38687	1	471	1.93435	0.967175	3.28251	10225.7	10021.2	0.832627	0.167373
472	14	0.777778	1	0.222222	0.777778	0.222222	0.38605	1	472	1.93025	0.965126	3.48742	10225.7	10021.2	0.832981	0.167019
473	14	0.777778	1	0.222222	0.777778	0.222222	0.385234	1	473	1.92617	0.963085	3.69147	10225.7	10021.1	0.833333	0.166667
474	14	0.777778	1	0.222222	0.777778	0.222222	0.384421	1	474	1.92211	0.961053	3.89465	10204.1	10000	0.833333	0.166667
475	14	0.777778	1	0.222222	0.777778	0.222222	0.383612	1	475	1.91806	0.95903	4.09698	10225.6	10021.1	0.831933	0.168067
476	14	0.777778	1	0.222222	0.777778	0.222222	0.382806	1	476	1.91403	0.957015	4.29845	10225.5	10021	0.832285	0.167715
477	14	0.777778	1	0.222222	0.777778	0.222222	0.382004	1	477	1.91002	0.955009	4.49909	10225.5	10021	0.832636	0.167364
478	14	0.777778	1	0.222222	0.777778	0.222222	0.381204	1	478	1.90602	0.953011	4.69888	10225.4	10020.9	0.832985	0.167015
479	14	0.777778	1	0.222222	0.777778	0.222222	0.380409	1	479	1.90204	0.951022	4.89784	10225.4	10020.9	0.833333	0.166667
480	14	0.777778	1	0.222222	0.777778	0.222222	0.379616	1	480	1.89808	0.94904	5.09597	10204.1	10000	0.833333	0.166667
481	14	0.777778	1	0.222222	0.777778	0.222222	0.378827	1	481	1.89413	0.947067	5.29327	10225.3	10020.8	0.83195	0.16805
482	14	0.777778	1	0.222222	0.777778	0.222222	0.378041	1	482	1.8902	0.945102	5.48976	10225.3	10020.7	0.832298	0.167702
483	14	0.777778	1	0.222222	0.777778	0.222222	0.377258	1	483	1.88629	0.943146	5.68543	10225.2	10020.7	0.832645	0.167355
484	14	0.777778	1	0.222222	0.777778	0.222222	0.376479	1	484	1.88239	0.941197	5.8803	10225.2	10020.7	0.83299	0.16701
485	14	0.777778	1	0.222222	0.777778	0.222222	0.375703	1	485	1.87851	0.939256	6.07436	10225.1	10020.6	0.833333	0.166667
486	14	0.777778	1	0.222222	0.777778	0.222222	0.37493	1	486	1.87465	0.937324	6.26762	10204.1	10000	0.833333	0.166667
487	14	0.777778	1	0.222222	0.777778	0.222222	0.37416	1	487	1.8708	0.935399	6.46009	10225	10020.5	0.831967	0.168033
488	14	0.777778	1	0.222222	0.777778	0.222222	0.373393	1	488	1.86696	0.933482	6.65177	10225	10020.5	0.832311	0.167689
489	14	0.777778	1	0.222222	0.777778	0.222222	0.372629	1	489	1.86315	0.931573	6.84267	10224.9	10020.4	0.832653	0.167347
490	14	0.777778	1	0.222222	0.777778	0.222222	0.371869	1	490	1.85934	0.929672	7.03278	10224.9	10020.4	0.832994	0.167006
491	13	0.722222	1	0.277778	0.722222	0.277778	0.399659	1	491	1.99829	0.999146	0.0853671	10224.9	10020.4	0.833333	0.166667
492	13	0.722222	1	0.277778	0.722222	0.277778	0.398846	1	492	1.99423	0.997116	0.288446	10204.1	10000	0.833333	0.166667
493	13	0.722222	1	0.277778	0.722222	0.277778	0.398037	1	493	1.99019	0.995093	0.4907	10224.8	10020.3	0.831984	0.168016
494	13	0.722222	1	0.277778	0.722222	0.277778	0.397231	1	494	1.98616	0.993079	0.692136	10224.7	10020.2	0.832323	0.167677
495	13	0.722222	1	0.277778	0.722222	0.277778	0.396429	1	495	1.98214	0.991072	0.892758	10224.7	10020.2	0.832661	0.167339
496	13	0.722222	1	0.277778	0.722222	0.277778	0.39563	1	496	1.97815	0.989074	1.09257	10224.7	10020.2	0.832998	0.167002
497	13	0.722222	1	0.277778	0.722222	0.277778	0.394834	1	497	1.97417	0.987084	1.29158	10224.6	10020.1	0.833333	0.166667
498	13	0.722222	1	0.277778	0.722222	0.277778	0.394041	1	498	1.9702	0.985102	1.48979	10204.1	10000	0.833333	0.166667
499	13	0.722222	1	0.277778	0.722222	0.277778	0.393251	1	499	1.96626	0.983128	1.6872	10224.5	10020	0.832	0.168
500	13	0.722222	1	0.277778	0.722222	0.277778	0.392465	1	500	1.96232	0.981162	1.88383	10224.5	10020	0.832335	0.167665
501	13	0.722222	1	0.277778	0.722222	0.277778	0.391681	1	501	1.95841	0.979203	2.07967	10224.4	10020	0.832669	0.167331
502	13	0.722222	1	0.277778	0.722222	0.277778	0.390901	1	502	1.95451	0.977253	2.27473	10224.4	10019.9	0.833002	0.166998
503	13	0.722222	1	0.277778	0.722222	0.277778	0.390124	1	503	1.95062	0.97531	2.46902	10224.4	10019.9	0.833333	0.166667
504	13	0.722222	1	0.277778	0.722222	0.277778	0.38935	1	504	1.94675	0.973375	2.66253	10204.1	10000	0.833333	0.166667
505	13	0.722222	1	0.277778	0.722222	0.277778	0.388579	1	505	1.94289	0.971447	2.85528	10224.3	10019.8	0.832016	0.167984
506	13	0.722222	1	0.277778	0.722222	0.277778	0.387811	1	506	1.93905	0.969527	3.04726	10224.2	10019.8	0.832347	0.167653
507	13	0.722222	1	0.277778	0.722222	0.277778	0.387046	1	507	1.93523	0.967615	3.23849	10224.2	10019.7	0.832677	0.167323
508	13	0.722222	1	0.277778	0.722222	0.277778	0.386284	1	508	1.93142	0.96571	3.42897	10224.2	10019.7	0.833006	0.166994
509	13	0.722222	1	0.277778	0.722222	0.277778	0.385525	1	509	1.92763	0.963813	3.61869	10224.1	10019.6	0.833333	0.166667
510	13	0.722222	1	0.277778	0.722222	0.277778	0.384769	1	510	1.92385	0.961923	3.80768	10204.1	10000	0.833333	0.166667
511	13	0.722222	1	0.277778	0.722222	0.277778	0.384016	1	511	1.92008	0.960041	3.99592	10224.1	10019.6	0.832031	0.167969
512	13	0.722222	1	0.277778	0.722222	0.277778	0.383266	1	512	1.91633	0.958166	4.18343	10224	10019.5	0.832359	0.167641
513	13	0.722222	1	0.277778	0.722222	0.277778	0.382519	1	513	1.9126	0.956298	4.37021	10224	10019.5	0.832685	0.167315
514	13	0.722222	1	0.277778	0.722222	0.277778	0.381775	1	514	1.90887	0.954437	4.55626	10223.9	10019.5	0.83301	0.16699
515	13	0.722222	1	0.277778	0.722222	0.277778	0.381034	1	515	1.90517	0.952584	4.74158	10223.9	10019.4	0.833333	0.166667
516	13	0.722222	1	0.277778	0.722222	0.277778	0.380295	1	516	1.90148	0.950738	4.92619	10204.1	10000	0.833333	0.166667
517	13	0.722222	1	0.277778	0.722222	0.277778	0.37956	1	517	1.8978	0.948899	5.11009	10223.8	10019.3	0.832046	0.167954
518	13	0.722222	1	0.277778	0.722222	0.277778	0.378827	1	518	1.89413	0.947067	5.29327	10223.8	10019.3	0.83237	0.16763
519	13	0.722222	1	0.277778	0.722222	0.277778	0.378097	1	519	1.89048	0.945242	5.47575	10223.7	10019.3	0.832692	0.167308
520	13	0.722222	1	0.277778	0.722222	0.277778	0.37737	1	520	1.88685	0.943425	5.65753	10223.7	10019.2	0.833013	0.166987
521	13	0.722222	1	0.277778	0.722222	0.277778	0.376646	1	521	1.88323	0.941614	5.83861	10223.7	10019.2	0.833333	0.166667
522	13	0.722222	1	0.277778	0.722222	0.277778	0.375924	1	522	1.87962	0.93981	6.01899	10204.1	10000	0.833333	0.166667
523	13	0.722222	1	0.277778	0.722222	0.277778	0.375205	1	523	1.87603	0.938013	6.19869	10223.6	10019.1	0.832061	0.167939
524	13	0.722222	1	0.277778	0.722222	0.277778	0.374489	1	524	1.87245	0.936223	6.3777	10223.6	10019.1	0.832381	0.167619
525	13	0.722222	1	0.277778	0.722222	0.277778	0.373776	1	525	1.86888	0.93444	6.55603	10223.5	10019	0.8327	0.1673
526	13	0.722222	1	0.277778	0.722222	0.277778	0.373065	1	526	1.86533	0.932663	6.73368	10223.5	10019	0.833017	0.166983
527	13	0.722222	1	0.277778	0.722222	0.277778	0.372357	1	527	1.86179	0.930893	6.91066	10223.4	10019	0.833333	0.166667
528	13	0.722222	1	0.277778	0.722222	0.277778	0.371652	1	528	1.85826	0.92913	7.08696	10204.1	10000	0.833333	0.166667
529	13	0.722222	1	0.277778	0.722222	0.277778	0.37095	1	529	1.85475	0.927374	7.2626	10223.4	10018.9	0.832075	0.167925
530	13	0.722222	1	0.277778	0.722222	0.277778	0.37025	1	530	1.85125	0.925624	7.43758	10223.3	10018.9	0.832392	0.167608
531	13	0.722222	1	0.277778	0.722222	0.277778	0.369552	1	531	1.84776	0.923881	7.61189	10223.3	10018.8	0.832707	0.167293
532	12	0.666667	1	0.333333	0.666667	0.333333	0.399596	1	532	1.99798	0.99899	0.101018	10223.3	10018.8	0.833021	0.166979
533	12	0.666667	1	0.333333	0.666667	0.333333	0.398846	1	533	1.99423	0.997116	0.288446	10223.2	10018.8	0.833333	0.166667
534	12	0.666667	1	0.333333	0.666667	0.333333	0.398099	1	534	1.9905	0.995248	0.475171	10204.1	10000	0.833333	0.166667
535	12	0.666667	1	0.333333	0.666667	0.333333	0.397355	1	535	1.98678	0.993388	0.661199	10223.2	10018.7	0.83209	0.16791
536	12	0.666667	1	0.333333	0.666667	0.333333	0.396614	1	536	1.98307	0.991535	0.846533	10223.1	10018.7	0.832402	0.167598
537	12	0.666667	1	0.333333	0.666667	0.333333	0.395875	1	537	1.97938	0.989688	1.03118	10223.1	10018.6	0.832714	0.167286
538	12	0.666667	1	0.333333	0.666667	0.333333	0.395139	1	538	1.9757	0.987849	1.21513	10223	10018.6	0.833024	0.166976
539	12	0.666667	1	0.333333	0.666667	0.333333	0.394406	1	539	1.97203	0.986016	1.39841	10223	10018.6	0.833333	0.166667
540	12	0.666667	1	0.333333	0.666667	0.333333	0.393676	1	540	1.96838	0.98419	1.581	10204.1	10000	0.833333	0.166667
541	12	0.666667	1	0.333333	0.666667	0.333333	0.392948	1	541	1.96474	0.982371	1.76292	10222.9	10018.5	0.832103	0.167897
542	12	0.666667	1	0.333333	0.666667	0.333333	0.392223	1	542	1.96112	0.980558	1.94417	10222.9	10018.5	0.832413	0.167587
543	12	0.666667	1	0.333333	0.666667	0.333333	0.391501	1	543	1.9575	0.978752	2.12475	10222.9	10018.4	0.832721	0.167279
544	12	0.666667	1	0.333333	0.666667	0.333333	0.390781	1	544	1.95391	0.976953	2.30467	10222.8	10018.4	0.833028	0.166972
545	12	0.666667	1	0.333333	0.666667	0.333333	0.390064	1	545	1.95032	0.975161	2.48393	10222.8	10018.3	0.833333	0.166667
546	12	0.666667	1	0.333333	0.666667	0.333333	0.38935	1	546	1.94675	0.973375	2.66253	10204.1	10000	0.833333	0.166667
547	12	0.666667	1	0.333333	0.666667	0.333333	0.388638	1	547	1.94319	0.971595	2.84048	10222.7	10018.3	0.832117	0.167883
548	12	0.666667	1	0.333333	0.666667	0.333333	0.387929	1	548	1.93964	0.969822	3.01778	10222.7	10018.2	0.832423	0.167577
549	12	0.666667	1	0.333333	0.666667	0.333333	0.387222	1	549	1.93611	0.968056	3.19443	10222.7	10018.2	0.832727	0.167273
550	12	0.666667	1	0.333333	0.666667	0.333333	0.386518	1	550	1.93259	0.966296	3.37044	10222.6	10018.2	0.833031	0.166969
551	12	0.666667	1	0.333333	0.666667	0.333333	0.385817	1	551	1.92908	0.964542	3.54581	10222.6	10018.1	0.833333	0.166667
552	12	0.666667	1	0.333333	0.666667	0.333333	0.385118	1	552	1.92559	0.962795	3.72055	10204.1	10000	0.833333	0.166667
553	12	0.666667	1	0.333333	0.666667	0.333333	0.384421	1	553	1.92211	0.961053	3.89465	10222.5	10018.1	0.83213	0.16787
554	12	0.666667	1	0.333333	0.666667	0.333333	0.383727	1	554	1.91864	0.959319	4.06813	10222.5	10018.1	0.832432	0.167568
555	12	0.666667	1	0.333333	0.666667	0.333333	0.383036	1	555	1.91518	0.95759	4.24098	10222.5	10018	0.832734	0.167266
556	12	0.666667	1	0.333333	0.666667	0.333333	0.382347	1	556	1.91174	0.955868	4.4132	10222.4	10018	0.833034	0.166966
557	12	0.666667	1	0.333333	0.666667	0.333333	0.381661	1	557	1.9083	0.954152	4.58481	10222.4	10018	0.833333	0.166667
558	12	0.666667	1	0.333333	0.666667	0.333333	0.380977	1	558	1.90488	0.952442	4.75581	10204.1	10000	0.833333	0.166667
559	12	0.666667	1	0.333333	0.666667	0.333333	0.380295	1	559	1.90148	0.950738	4.92619	10222.3	10017.9	0.832143	0.167857
560	12	0.666667	1	0.333333	0.666667	0.333333	0.379616	1	560	1.89808	0.94904	5.09597	10222.3	10017.9	0.832442	0.167558
561	12	0.666667	1	0.333333	0.666667	0.333333	0.378939	1	561	1.8947	0.947349	5.26514	10222.3	10017.8	0.83274	0.16726
562	12	0.666667	1	0.333333	0.666667	0.333333	0.378265	1	562	1.89133	0.945663	5.4337	10222.2	10017.8	0.833037	0.166963
563	12	0.666667	1	0.333333	0.666667	0.333333	0.377593	1	563	1.88797	0.943983	5.60167	10222.2	10017.8	0.833333	0.166667
564	12	0.666667	1	0.333333	0.666667	0.333333	0.376924	1	564	1.88462	0.94231	5.76905	10204.1	10000	0.833333	0.166667
565	12	0.666667	1	0.333333	0.666667	0.333333	0.376257	1	565	1.88128	0.940642	5.93583	10222.1	10017.7	0.832155	0.167845
566	12	0.666667	1	0.333333	0.666667	0.333333	0.375592	1	566	1.87796	0.93898	6.10202	10222.1	10017.7	0.832451	0.167549
567	12	0.666667	1	0.333333	0.666667	0.333333	0.37493	1	567	1.87465	0.937324	6.26762	10222.1	10017.6	0.832746	0.167254
568	12	0.666667	1	0.333333	0.666667	0.333333	0.374269	1	568	1.87135	0.935674	6.43264	10222	10017.6	0.83304	0.16696
569	12	0.666667	1	0.333333	0.666667	0.333333	0.373612	1	569	1.86806	0.934029	6.59709	10222	10017.6	0.833333	0.166667
570	12	0.666667	1	0.333333	0.666667	0.333333	0.372956	1	570	1.86478	0.932391	6.76095	10204.1	10000	0.833333	0.166667
571	12	0.666667	1	0.333333	0.666667	0.333333	0.372303	1	571	1.86152	0.930758	6.92424	10222	10017.5	0.832168	0.167832
572	12	0.666667	1	0.333333	0.666667	0.333333	0.371652	1	572	1.85826	0.92913	7.08696	10221.9	10017.5	0.832461	0.167539
573	12	0.666667	1	0.333333	0.666667	0.333333	0.371004	1	573	1.85502	0.927509	7.24911	10221.9	10017.5	0.832753	0.167247
574	12	0.666667	1	0.333333	0.666667	0.333333	0.370357	1	574	1.85179	0.925893	7.4107	10221.9	10017.4	0.833043	0.166957
575	12	0.666667	1	0.333333	0.666667	0.333333	0.369713	1	575	1.84857	0.924283	7.57172	10221.8	10017.4	0.833333	0.166667
576	12	0.666667	1	0.333333	0.666667	0.333333	0.369071	1	576	1.84536	0.922678	7.73219	10204.1	10000	0.833333	0.166667
577	12	0.666667	1	0.333333	0.666667	0.333333	0.368432	1	577	1.84216	0.921079	7.8921	10221.8	10017.3	0.83218	0.16782
578	12	0.666667	1	0.333333	0.666667	0.333333	0.367794	1	578	1.83897	0.919485	8.05146	10221.7	10017.3	0.83247	0.16753
579	12	0.666667	1	0.333333	0.666667	0.333333	0.367159	1	579	1.83579	0.917897	8.21026	10221.7	10017.3	0.832759	0.167241
580	11	0.611111	1	0.388889	0.611111	0.388889	0.399846	1	580	1.99923	0.999616	0.0383853	10221.7	10017.2	0.833046	0.166954
581	11	0.611111	1	0.388889	0.611111	0.388889	0.399158	1	581	1.99579	0.997896	0.210436	10221.6	10017.2	0.833333	0.166667
582	11	0.611111	1	0.388889	0.611111	0.388889	0.398472	1	582	1.99236	0.996181	0.381896	10204.1	10000	0.833333	0.166667
583	11	0.611111	1	0.388889	0.611111	0.388889	0.397789	1	583	1.98894	0.994472	0.552767	10221.6	10017.2	0.832192	0.167808
584	11	0.611111	1	0.388889	0.611111	0.388889	0.397108	1	584	1.98554	0.992769	0.723054	10221.6	10017.1	0.832479	0.167521
585	11	0.611111	1	0.388889	0.611111	0.388889	0.396429	1	585	1.98214	0.991072	0.892758	10221.5	10017.1	0.832765	0.167235
586	11	0.611111	1	0.388889	0.611111	0.388889	0.395752	1	586	1.97876	0.989381	1.06188	10221.5	10017.1	0.833049	0.166951
587	11	0.611111	1	0.388889	0.611111	0.388889	0.395078	1	587	1.97539	0.987696	1.23043	10221.5	10017	0.833333	0.166667
588	11	0.611111	1	0.388889	0.611111	0.388889	0.394406	1	588	1.97203	0.986016	1.39841	10204.1	10000	0.833333	0.166667
589	11	0.611111	1	0.388889	0.611111	0.388889	0.393737	1	589	1.96868	0.984342	1.56581	10221.4	10017	0.832203	0.167797
590	11	0.611111	1	0.388889	0.611111	0.388889	0.393069	1	590	1.96535	0.982674	1.73265	10221.4	10016.9	0.832487	0.167513
591	11	0.611111	1	0.388889	0.611111	0.388889	0.392404	1	591	1.96202	0.981011	1.89892	10221.3	10016.9	0.83277	0.16723
592	11	0.611111	1	0.388889	0.611111	0.388889	0.391741	1	592	1.95871	0.979354	2.06463	10221.3	10016.9	0.833052	0.166948
593	11	0.611111	1	0.388889	0.611111	0.388889	0.391081	1	593	1.9554	0.977702	2.22979	10221.3	10016.9	0.833333	0.166667
594	11	0.611111	1	0.388889	0.611111	0.388889	0.390422	1	594	1.95211	0.976056	2.39438	10204.1	10000	0.833333	0.166667
595	11	0.611111	1	0.388889	0.611111	0.388889	0.389766	1	595	1.94883	0.974416	2.55843	10221.2	10016.8	0.832215	0.167785
596	11	0.611111	1	0.388889	0.611111	0.388889	0.389112	1	596	1.94556	0.972781	2.72192	10221.2	10016.8	0.832496	0.167504
597	11	0.611111	1	0.388889	0.611111	0.388889	0.388461	1	597	1.9423	0.971151	2.88486	10221.2	10016.8	0.832776	0.167224
598	11	0.611111	1	0.388889	0.611111	0.388889	0.387811	1	598	1.93905	0.969527	3.04726	10221.1	10016.7	0.833055	0.166945
599	11	0.611111	1	0.388889	0.611111	0.388889	0.387164	1	599	1.93582	0.967909	3.20912	10221.1	10016.7	0.833333	0.166667
600	11	0.611111	1	0.388889	0.611111	0.388889	0.386518	1	600	1.93259	0.966296	3.37044	10204.1	10000	0.833333	0.166667
601	11	0.611111	1	0.388889	0.611111	0.388889	0.385875	1	601	1.92938	0.964688	3.53122	10221.1	10016.6	0.832226	0.167774
602	11	0.611111	1	0.388889	0.611111	0.388889	0.385234	1	602	1.92617	0.963085	3.69147	10221	10016.6	0.832504	0.167496
603	11	0.611111	1	0.388889	0.611111	0.388889	0.384595	1	603	1.92298	0.961488	3.85118	10221	10016.6	0.832781	0.167219
604	11	0.611111	1	0.388889	0.611111	0.388889	0.383959	1	604	1.91979	0.959896	4.01037	10221	10016.6	0.833058	0.166942
605	11	0.611111	1	0.388889	0.611111	0.388889	0.383324	1	605	1.91662	0.95831	4.16903	10220.9	10016.5	0.833333	0.166667
606	11	0.611111	1	0.388889	0.611111	0.388889	0.382691	1	606	1.91346	0.956728	4.32717	10204.1	10000	0.833333	0.166667
607	11	0.611111	1	0.388889	0.611111	0.388889	0.382061	1	607	1.9103	0.955152	4.48478	10220.9	10016.5	0.832237	0.167763
608	11	0.611111	1	0.388889	0.611111	0.388889	0.381432	1	608	1.90716	0.953581	4.64188	10220.9	10016.4	0.832512	0.167488
609	11	0.611111	1	0.388889	0.611111	0.388889	0.380806	1	609	1.90403	0.952015	4.79846	10220.8	10016.4	0.832787	0.167213
610	11	0.611111	1	0.388889	0.611111	0.388889	0.380182	1	610	1.90091	0.950455	4.95453	10220.8	10016.4	0.833061	0.166939
611	11	0.611111	1	0.388889	0.611111	0.388889	0.37956	1	611	1.8978	0.948899	5.11009	10220.8	10016.4	0.833333	0.166667
612	11	0.611111	1	0.388889	0.611111	0.388889	0.378939	1	612	1.8947	0.947349	5.26514	10204.1	10000	0.833333	0.166667
613	11	0.611111	1	0.388889	0.611111	0.388889	0.378321	1	613	1.89161	0.945803	5.41968	10220.7	10016.3	0.832248	0.167752
614	11	0.611111	1	0.388889	0.611111	0.388889	0.377705	1	614	1.88853	0.944263	5.57372	10220.7	10016.3	0.83252	0.16748
615	11	0.611111	1	0.388889	0.611111	0.388889	0.377091	1	615	1.88545	0.942727	5.72726	10220.7	10016.3	0.832792	0.167208
616	11	0.611111	1	0.388889	0.611111	0.388889	0.376479	1	616	1.88239	0.941197	5.8803	10220.6	10016.2	0.833063	0.166937
617	11	0.611111	1	0.388889	0.611111	0.388889	0.375869	1	617	1.87934	0.939672	6.03284	10220.6	10016.2	0.833333	0.166667
618	11	0.611111	1	0.388889	0.611111	0.388889	0.37526	1	618	1.8763	0.938151	6.18489	10204.1	10000	0.833333	0.166667
619	11	0.611111	1	0.388889	0.611111	0.388889	0.374654	1	619	1.87327	0.936635	6.33645	10220.6	10016.2	0.832258	0.167742
620	11	0.611111	1	0.388889	0.611111	0.388889	0.37405	1	620	1.87025	0.935125	6.48752	10220.5	10016.1	0.832528	0.167472
621	11	0.611111	1	0.388889	0.611111	0.388889	0.373448	1	621	1.86724	0.933619	6.63811	10220.5	10016.1	0.832797	0.167203
622	11	0.611111	1	0.388889	0.611111	0.388889	0.372847	1	622	1.86424	0.932118	6.7882	10220.5	10016.1	0.833066	0.166934
623	11	0.611111	1	0.388889	0.611111	0.388889	0.372249	1	623	1.86124	0.930622	6.93782	10220.5	10016.1	0.833333	0.166667
624	11	0.611111	1	0.388889	0.611111	0.388889	0.371652	1	624	1.85826	0.92913	7.08696	10204.1	10000	0.833333	0.166667
625	11	0.611111	1	0.388889	0.611111	0.388889	0.371058	1	625	1.85529	0.927644	7.23562	10220.4	10016	0.832268	0.167732
626	11	0.611111	1	0.388889	0.611111	0.388889	0.370465	1	626	1.85232	0.926162	7.38381	10220.4	10016	0.832536	0.167464
627	11	0.611111	1	0.388889	0.611111	0.388889	0.369874	1	627	1.84937	0.924685	7.53152	10220.4	10015.9	0.832803	0.167197
628	11	0.611111	1	0.388889	0.611111	0.388889	0.369285	1	628	1.84642	0.923212	7.67876	10220.3	10015.9	0.833068	0.166932
629	11	0.611111	1	0.388889	0.611111	0.388889	0.368698	1	629	1.84349	0.921745	7.82554	10220.3	10015.9	0.833333	0.166667
630	11	0.611111	1	0.388889	0.611111	0.388889	0.368113	1	630	1.84056	0.920282	7.97185	10204.1	10000	0.833333	0.166667
631	11	0.611111	1	0.388889	0.611111	0.388889	0.367529	1	631	1.83765	0.918823	8.11769	10220.3	10015.8	0.832278	0.167722
632	11	0.611111	1	0.388889	0.611111	0.388889	0.366948	1	632	1.83474	0.917369	8.26308	10220.2	10015.8	0.832543	0.167457
633	11	0.611111	1	0.388889	0.611111	0.388889	0.366368	1	633	1.83184	0.91592	8.408	10220.2	10015.8	0.832808	0.167192
634	11	0.611111	1	0.388889	0.611111	0.388889	0.36579	1	634	1.82895	0.914475	8.55247	10220.2	10015.8	0.833071	0.166929
635	11	0.611111	1	0.388889	0.611111	0.388889	0.365214	1	635	1.82607	0.913035	8.69648	10220.2	10015.7	0.833333	0.166667
636	11	0.611111	1	0.388889	0.611111	0.388889	0.36464	1	636	1.8232	0.9116	8.84004	10204.1	10000	0.833333	0.166667
637	11	0.611111	1	0.388889	0.611111	0.388889	0.364067	1	637	1.82034	0.910169	8.98315	10220.1	10015.7	0.832288	0.167712
638	10	0.555556	1	0.444444	0.555556	0.444444	0.399846	1	638	1.99923	0.999616	0.0383853	10220.1	10015.7	0.832551	0.167449
639	10	0.555556	1	0.444444	0.555556	0.444444	0.399221	1	639	1.9961	0.998052	0.19482	10220.1	10015.6	0.832812	0.167188
640	10	0.555556	1	0.444444	0.555556	0.444444	0.398597	1	640	1.99298	0.996492	0.350765	10220	10015.6	0.833073	0.166927
641	10	0.555556	1	0.444444	0.555556	0.444444	0.397975	1	641	1.98988	0.994938	0.506224	10220	10015.6	0.833333	0.166667
642	10	0.555556	1	0.444444	0.555556	0.444444	0.397355	1	642	1.98678	0.993388	0.661199	10204.1	10000	0.833333	0.166667
643	10	0.555556	1	0.444444	0.555556	0.444444	0.396737	1	643	1.98369	0.991843	0.815692	10220	10015.6	0.832298	0.167702
644	10	0.555556	1	0.444444	0.555556	0.444444	0.396121	1	644	1.98061	0.990303	0.969705	10219.9	10015.5	0.832558	0.167442
645	10	0.555556	1	0.444444	0.555556	0.444444	0.395507	1	645	1.97754	0.988768	1.12324	10219.9	10015.5	0.832817	0.167183
646	10	0.555556	1	0.444444	0.555556	0.444444	0.394895	1	646	1.97447	0.987237	1.2763	10219.9	10015.5	0.833076	0.166924
647	10	0.555556	1	0.444444	0.555556	0.444444	0.394284	1	647	1.97142	0.985711	1.42889	10219.9	10015.5	0.833333	0.166667
648	10	0.555556	1	0.444444	0.555556	0.444444	0.393676	1	648	1.96838	0.98419	1.581	10204.1	10000	0.833333	0.166667
649	10	0.555556	1	0.444444	0.555556	0.444444	0.393069	1	649	1.96535	0.982674	1.73265	10219.8	10015.4	0.832308	0.167692
650	10	0.555556	1	0.444444	0.555556	0.444444	0.392465	1	650	1.96232	0.981162	1.88383	10219.8	10015.4	0.832565	0.167435
651	10	0.555556	1	0.444444	0.555556	0.444444	0.391862	1	651	1.95931	0.979655	2.03455	10219.8	10015.4	0.832822	0.167178
652	10	0.555556	1	0.444444	0.555556	0.444444	0.391261	1	652	1.9563	0.978152	2.1848	10219.7	10015.3	0.833078	0.166922
653	10	0.555556	1	0.444444	0.555556	0.444444	0.390662	1	653	1.95331	0.976654	2.33459	10219.7	10015.3	0.833333	0.166667
654	10	0.555556	1	0.444444	0.555556	0.444444	0.390064	1	654	1.95032	0.975161	2.48393	10204.1	10000	0.833333	0.166667
655	10	0.555556	1	0.444444	0.555556	0.444444	0.389469	1	655	1.94734	0.973672	2.63281	10219.7	10015.3	0.832317	0.167683
656	10	0.555556	1	0.444444	0.555556	0.444444	0.388875	1	656	1.94438	0.972188	2.78123	10219.6	10015.2	0.832572	0.167428
657	10	0.555556	1	0.444444	0.555556	0.444444	0.388283	1	657	1.94142	0.970708	2.92921	10219.6	10015.2	0.832827	0.167173
658	10	0.555556	1	0.444444	0.555556	0.444444	0.387693	1	658	1.93847	0.969233	3.07673	10219.6	10015.2	0.83308	0.16692
659	10	0.555556	1	0.444444	0.555556	0.444444	0.387105	1	659	1.93552	0.967762	3.22381	10219.6	10015.2	0.833333	0.166667
660	10	0.555556	1	0.444444	0.555556	0.444444	0.386518	1	660	1.93259	0.966296	3.37044	10204.1	10000	0.833333	0.166667
661	10	0.555556	1	0.444444	0.555556	0.444444	0.385933	1	661	1.92967	0.964834	3.51663	10219.5	10015.1	0.832326	0.167674
662	10	0.555556	1	0.444444	0.555556	0.444444	0.385351	1	662	1.92675	0.963376	3.66237	10219.5	10015.1	0.832579	0.167421
663	10	0.555556	1	0.444444	0.555556	0.444444	0.384769	1	663	1.92385	0.961923	3.80768	10219.5	10015.1	0.832831	0.167169
664	10	0.555556	1	0.444444	0.555556	0.444444	0.38419	1	664	1.92095	0.960475	3.95254	10219.4	10015.1	0.833083	0.166917
665	10	0.555556	1	0.444444	0.555556	0.444444	0.383612	1	665	1.91806	0.95903	4.09698	10219.4	10015	0.833333	0.166667
666	10	0.555556	1	0.444444	0.555556	0.444444	0.383036	1	666	1.91518	0.95759	4.24098	10204.1	10000	0.833333	0.166667
667	10	0.555556	1	0.444444	0.555556	0.444444	0.382462	1	667	1.91231	0.956155	4.38454	10219.4	10015	0.832335	0.167665
668	10	0.555556	1	0.444444	0.555556	0.444444	0.381889	1	668	1.90945	0.954723	4.52768	10219.4	10015	0.832586	0.167414
669	10	0.555556	1	0.444444	0.555556	0.444444	0.381318	1	669	1.90659	0.953296	4.67039	10219.3	10014.9	0.832836	0.167164
670	10	0.555556	1	0.444444	0.555556	0.444444	0.380749	1	670	1.90375	0.951873	4.81267	10219.3	10014.9	0.833085	0.166915
671	10	0.555556	1	0.444444	0.555556	0.444444	0.380182	1	671	1.90091	0.950455	4.95453	10219.3	10014.9	0.833333	0.166667
672	10	0.555556	1	0.444444	0.555556	0.444444	0.379616	1	672	1.89808	0.94904	5.09597	10204.1	10000	0.833333	0.166667
673	10	0.555556	1	0.444444	0.555556	0.444444	0.379052	1	673	1.89526	0.94763	5.23698	10219.2	10014.9	0.832344	0.167656
674	10	0.555556	1	0.444444	0.555556	0.444444	0.37849	1	674	1.89245	0.946224	5.37758	10219.2	10014.8	0.832593	0.167407
675	10	0.555556	1	0.444444	0.555556	0.444444	0.377929	1	675	1.88964	0.944822	5.51776	10219.2	10014.8	0.83284	0.16716
676	10	0.555556	1	0.444444	0.555556	0.444444	0.37737	1	676	1.88685	0.943425	5.65753	10219.2	10014.8	0.833087	0.166913
677	10	0.555556	1	0.444444	0.555556	0.444444	0.376812	1	677	1.88406	0.942031	5.79688	10219.2	10014.8	0.833333	0.166667
678	10	0.555556	1	0.444444	0.555556	0.444444	0.376257	1	678	1.88128	0.940642	5.93583	10204.1	10000	0.833333	0.166667
679	10	0.555556	1	0.444444	0.555556	0.444444	0.375703	1	679	1.87851	0.939256	6.07436	10219.1	10014.7	0.832353	0.167647
680	10	0.555556	1	0.444444	0.555556	0.444444	0.37515	1	680	1.87575	0.937875	6.21248	10219.1	10014.7	0.832599	0.167401
681	10	0.555556	1	0.444444	0.555556	0.444444	0.374599	1	681	1.873	0.936498	6.35021	10219.1	10014.7	0.832845	0.167155
682	10	0.555556	1	0.444444	0.555556	0.444444	0.37405	1	682	1.87025	0.935125	6.48752	10219	10014.7	0.833089	0.166911
683	10	0.555556	1	0.444444	0.555556	0.444444	0.373502	1	683	1.86751	0.933756	6.62444	10219	10014.6	0.833333	0.166667
684	10	0.555556	1	0.444444	0.555556	0.444444	0.372956	1	684	1.86478	0.932391	6.76095	10204.1	10000	0.833333	0.166667
685	10	0.555556	1	0.444444	0.555556	0.444444	0.372412	1	685	1.86206	0.931029	6.89707	10219	10014.6	0.832362	0.167638
686	10	0.555556	1	0.444444	0.555556	0.444444	0.371869	1	686	1.85934	0.929672	7.03278	10219	10014.6	0.832606	0.167394
687	10	0.555556	1	0.444444	0.555556	0.444444	0.371328	1	687	1.85664	0.928319	7.16811	10218.9	10014.6	0.832849	0.167151
688	10	0.555556	1	0.444444	0.555556	0.444444	0.370788	1	688	1.85394	0.92697	7.30304	10218.9	10014.5	0.833091	0.166909
689	10	0.555556	1	0.444444	0.555556	0.444444	0.37025	1	689	1.85125	0.925624	7.43758	10218.9	10014.5	0.833333	0.166667
690	10	0.555556	1	0.444444	0.555556	0.444444	0.369713	1	690	1.84857	0.924283	7.57172	10204.1	10000	0.833333	0.166667
691	10	0.555556	1	0.444444	0.555556	0.444444	0.369178	1	691	1.84589	0.922945	7.70548	10218.8	10014.5	0.83237	0.16763
692	10	0.555556	1	0.444444	0.555556	0.444444	0.368645	1	692	1.84322	0.921611	7.83886	10218.8	10014.5	0.832612	0.167388
693	10	0.555556	1	0.444444	0.555556	0.444444	0.368113	1	693	1.84056	0.920282	7.97185	10218.8	10014.4	0.832853	0.167147
694	10	0.555556	1	0.444444	0.555556	0.444444	0.367582	1	694	1.83791	0.918955	8.10445	10218.8	10014.4	0.833094	0.166906
695	10	0.555556	1	0.444444	0.555556	0.444444	0.367053	1	695	1.83527	0.917633	8.23668	10218.8	10014.4	0.833333	0.166667
696	10	0.555556	1	0.444444	0.555556	0.444444	0.366526	1	696	1.83263	0.916315	8.36852	10204.1	10000	0.833333	0.166667
697	10	0.555556	1	0.444444	0.555556	0.444444	0.366	1	697	1.83	0.915	8.49999	10218.7	10014.3	0.832378	0.167622
698	10	0.555556	1	0.444444	0.555556	0.444444	0.365476	1	698	1.82738	0.913689	8.63107	10218.7	10014.3	0.832618	0.167382
699	10	0.555556	1	0.444444	0.555556	0.444444	0.364953	1	699	1.82476	0.912382	8.76179	10218.7	10014.3	0.832857	0.167143
700	10	0.555556	1	0.444444	0.555556	0.444444	0.364431	1	700	1.82216	0.911079	8.89213	10218.7	10014.3	0.833096	0.166904
701	10	0.555556	1	0.444444	0.555556	0.444444	0.363912	1	701	1.81956	0.909779	9.0221	10218.6	10014.3	0.833333	0.166667
702	10	0.555556	1	0.444444	0.555556	0.444444	0.363393	1	702	1.81697	0.908483	9.15169	10204.1	10000	0.833333	0.166667
703	10	0.555556	1	0.444444	0.555556	0.444444	0.362876	1	703	1.81438	0.907191	9.28092	10218.6	10014.2	0.832386	0.167614
704	10	0.555556	1	0.444444	0.555556	0.444444	0.362361	1	704	1.8118	0.905902	9.40979	10218.6	10014.2	0.832624	0.167376
705	10	0.555556	1	0.444444	0.555556	0.444444	0.361847	1	705	1.80923	0.904617	9.53828	10218.6	10014.2	0.832861	0.167139
706	10	0.555556	1	0.444444	0.555556	0.444444	0.361334	1	706	1.80667	0.903336	9.66642	10218.5	10014.2	0.833098	0.166902
707	10	0.555556	1	0.444444	0.555556	0.444444	0.360823	1	707	1.80412	0.902058	9.79419	10218.5	10014.1	0.833333	0.166667
708	10	0.555556	1	0.444444	0.555556	0.444444	0.360314	1	708	1.80157	0.900784	9.9216	10204.1	10000	0.833333	0.166667
709	9	0.5	1	0.5	0.5	0.5	0.399784	1	709	1.99892	0.999459	0.0540508	10218.5	10014.1	0.832394	0.167606
710	9	0.5	1	0.5	0.5	0.5	0.399221	1	710	1.9961	0.998052	0.19482	10218.5	10014.1	0.83263	0.16737
711	9	0.5	1	0.5	0.5	0.5	0.398659	1	711	1.9933	0.996648	0.335193	10218.4	10014.1	0.832865	0.167135
712	9	0.5	1	0.5	0.5	0.5	0.398099	1	712	1.9905	0.995248	0.475171	10218.4	10014	0.8331	0.1669
713	9	0.5	1	0.5	0.5	0.5	0.397541	1	713	1.9877	0.993852	0.614757	10218.4	10014	0.833333	0.166667
714	9	0.5	1	0.5	0.5	0.5	0.396984	1	714	1.98492	0.99246	0.753952	10204.1	10000	0.833333	0.166667
715	9	0.5	1	0.5	0.5	0.5	0.396429	1	715	1.98214	0.991072	0.892758	10218.4	10014	0.832402	0.167598
716	9	0.5	1	0.5	0.5	0.5	0.395875	1	716	1.97938	0.989688	1.03118	10218.3	10014	0.832636	0.167364
717	9	0.5	1	0.5	0.5	0.5	0.395323	1	717	1.97662	0.988308	1.16921	10218.3	10013.9	0.832869	0.167131
718	9	0.5	1	0.5	0.5	0.5	0.394773	1	718	1.97386	0.986931	1.30686	10218.3	10013.9	0.833102	0.166898
719	9	0.5	1	0.5	0.5	0.5	0.394224	1	719	1.97112	0.985559	1.44412	10218.3	10013.9	0.833333	0.166667
720	9	0.5	1	0.5	0.5	0.5	0.393676	1	720	1.96838	0.98419	1.581	10204.1	10000	0.833333	0.166667
721	9	0.5	1	0.5	0.5	0.5	0.39313	1	721	1.96565	0.982825	1.71751	10218.2	10013.9	0.83241	0.16759
722	9	0.5	1	0.5	0.5	0.5	0.392585	1	722	1.96293	0.981464	1.85363	10218.2	10013.9	0.832642	0.167358
723	9	0.5	1	0.5	0.5	0.5	0.392042	1	723	1.96021	0.980106	1.98938	10218.2	10013.8	0.832873	0.167127
724	9	0.5	1	0.5	0.5	0.5	0.391501	1	724	1.9575	0.978752	2.12475	10218.2	10013.8	0.833103	0.166897
725	9	0.5	1	0.5	0.5	0.5	0.390961	1	725	1.9548	0.977402	2.25975	10218.2	10013.8	0.833333	0.166667
726	9	0.5	1	0.5	0.5	0.5	0.390422	1	726	1.95211	0.976056	2.39438	10204.1	10000	0.833333	0.166667
727	9	0.5	1	0.5	0.5	0.5	0.389885	1	727	1.94943	0.974714	2.52864	10218.1	10013.8	0.832418	0.167582
728	9	0.5	1	0.5	0.5	0.5	0.38935	1	728	1.94675	0.973375	2.66253	10218.1	10013.7	0.832647	0.167353
729	9	0.5	1	0.5	0.5	0.5	0.388816	1	729	1.94408	0.972039	2.79605	10218.1	10013.7	0.832877	0.167123
730	9	0.5	1	0.5	0.5	0.5	0.388283	1	730	1.94142	0.970708	2.92921	10218.1	10013.7	0.833105	0.166895
731	9	0.5	1	0.5	0.5	0.5	0.387752	1	731	1.93876	0.96938	3.062	10218	10013.7	0.833333	0.166667
732	9	0.5	1	0.5	0.5	0.5	0.387222	1	732	1.93611	0.968056	3.19443	10204.1	10000	0.833333	0.166667
733	9	0.5	1	0.5	0.5	0.5	0.386694	1	733	1.93347	0.966735	3.3265	10218	10013.6	0.832425	0.167575
734	9	0.5	1	0.5	0.5	0.5	0.386167	1	734	1.93084	0.965418	3.4582	10218	10013.6	0.832653	0.167347
735	9	0.5	1	0.5	0.5	0.5	0.385642	1	735	1.92821	0.964104	3.58955	10218	10013.6	0.83288	0.16712
736	9	0.5	1	0.5	0.5	0.5	0.385118	1	736	1.92559	0.962795	3.72055	10217.9	10013.6	0.833107	0.166893
737	9	0.5	1	0.5	0.5	0.5	0.384595	1	737	1.92298	0.961488	3.85118	10217.9	10013.6	0.833333	0.166667
738	9	0.5	1	0.5	0.5	0.5	0.384074	1	738	1.92037	0.960185	3.98147	10204.1	10000	0.833333	0.166667
739	9	0.5	1	0.5	0.5	0.5	0.383554	1	739	1.91777	0.958886	4.1114	10217.9	10013.5	0.832432	0.167568
740	9	0.5	1	0.5	0.5	0.5	0.383036	1	740	1.91518	0.95759	4.24098	10217.9	10013.5	0.832659	0.167341
741	9	0.5	1	0.5	0.5	0.5	0.382519	1	741	1.9126	0.956298	4.37021	10217.9	10013.5	0.832884	0.167116
742	9	0.5	1	0.5	0.5	0.5	0.382004	1	742	1.91002	0.955009	4.49909	10217.8	10013.5	0.833109	0.166891
743	9	0.5	1	0.5	0.5	0.5	0.38149	1	743	1.90745	0.953724	4.62762	10217.8	10013.5	0.833333	0.166667
744	9	0.5	1	0.5	0.5	0.5	0.380977	1	744	1.90488	0.952442	4.75581	10204.1	10000	0.833333	0.166667
745	9	0.5	1	0.5	0.5	0.5	0.380465	1	745	1.90233	0.951163	4.88365	10217.8	10013.4	0.83244	0.16756
746	9	0.5	1	0.5	0.5	0.5	0.379955	1	746	1.89978	0.949888	5.01116	10217.8	10013.4	0.832664	0.167336
747	9	0.5	1	0.5	0.5	0.5	0.379447	1	747	1.89723	0.948617	5.13832	10217.7	10013.4	0.832888	0.167112
748	9	0.5	1	0.5	0.5	0.5	0.378939	1	748	1.8947	0.947349	5.26514	10217.7	10013.4	0.833111	0.166889
749	9	0.5	1	0.5	0.5	0.5	0.378434	1	749	1.89217	0.946084	5.39162	10217.7	10013.4	0.833333	0.166667
750	9	0.5	1	0.5	0.5	0.5	0.377929	1	750	1.88964	0.944822	5.51776	10204.1	10000	0.833333	0.166667
751	9	0.5	1	0.5	0.5	0.5	0.377426	1	751	1.88713	0.943564	5.64357	10217.7	10013.3	0.832447	0.167553
752	9	0.5	1	0.5	0.5	0.5	0.376924	1	752	1.88462	0.94231	5.76905	10217.7	10013.3	0.832669	0.167331
753	9	0.5	1	0.5	0.5	0.5	0.376423	1	753	1.88212	0.941058	5.89419	10217.6	10013.3	0.832891	0.167109
754	9	0.5	1	0.5	0.5	0.5	0.375924	1	754	1.87962	0.93981	6.01899	10217.6	10013.3	0.833113	0.166887
755	9	0.5	1	0.5	0.5	0.5	0.375426	1	755	1.87713	0.938565	6.14347	10217.6	10013.2	0.833333	0.166667
756	9	0.5	1	0.5	0.5	0.5	0.37493	1	756	1.87465	0.937324	6.26762	10204.1	10000	0.833333	0.166667
757	9	0.5	1	0.5	0.5	0.5	0.374434	1	757	1.87217	0.936086	6.39144	10217.6	10013.2	0.832454	0.167546
758	9	0.5	1	0.5	0.5	0.5	0.37394	1	758	1.8697	0.934851	6.51494	10217.5	10013.2	0.832675	0.167325
759	9	0.5	1	0.5	0.5	0.5	0.373448	1	759	1.86724	0.933619	6.63811	10217.5	10013.2	0.832895	0.167105
760	9	0.5	1	0.5	0.5	0.5	0.372956	1	760	1.86478	0.932391	6.76095	10217.5	10013.2	0.833114	0.166886
761	9	0.5	1	0.5	0.5	0.5	0.372466	1	761	1.86233	0.931165	6.88347	10217.5	10013.1	0.833333	0.166667
762	9	0.5	1	0.5	0.5	0.5	0.371977	1	762	1.85989	0.929943	7.00567	10204.1	10000	0.833333	0.166667
763	9	0.5	1	0.5	0.5	0.5	0.37149	1	763	1.85745	0.928724	7.12755	10217.5	10013.1	0.832461	0.167539
764	9	0.5	1	0.5	0.5	0.5	0.371004	1	764	1.85502	0.927509	7.24911	10217.4	10013.1	0.83268	0.16732
765	9	0.5	1	0.5	0.5	0.5	0.370519	1	765	1.85259	0.926296	7.37036	10217.4	10013.1	0.832898	0.167102
766	9	0.5	1	0.5	0.5	0.5	0.370035	1	766	1.85017	0.925087	7.49128	10217.4	10013.1	0.833116	0.166884
767	9	0.5	1	0.5	0.5	0.5	0.369552	1	767	1.84776	0.923881	7.61189	10217.4	10013	0.833333	0.166667
768	9	0.5	1	0.5	0.5	0.5	0.369071	1	768	1.84536	0.922678	7.73219	10204.1	10000	0.833333	0.166667
769	9	0.5	1	0.5	0.5	0.5	0.368591	1	769	1.84296	0.921478	7.85217	10217.4	10013	0.832468	0.167532
770	9	0.5	1	0.5	0.5	0.5	0.368113	1	770	1.84056	0.920282	7.97185	10217.3	10013	0.832685	0.167315
771	9	0.5	1	0.5	0.5	0.5	0.367635	1	771	1.83818	0.919088	8.09121	10217.3	10013	0.832902	0.167098
772	9	0.5	1	0.5	0.5	0.5	0.367159	1	772	1.83579	0.917897	8.21026	10217.3	10013	0.833118	0.166882
773	9	0.5	1	0.5	0.5	0.5	0.366684	1	773	1.83342	0.91671	8.32901	10217.3	10012.9	0.833333	0.166667
774	9	0.5	1	0.5	0.5	0.5	0.36621	1	774	1.83105	0.915526	8.44744	10204.1	10000	0.833333	0.166667
775	9	0.5	1	0.5	0.5	0.5	0.365738	1	775	1.82869	0.914344	8.56558	10217.2	10012.9	0.832474	0.167526
776	9	0.5	1	0.5	0.5	0.5	0.365266	1	776	1.82633	0.913166	8.6834	10217.2	10012.9	0.83269	0.16731
777	9	0.5	1	0.5	0.5	0.5	0.364796	1	777	1.82398	0.911991	8.80093	10217.2	10012.9	0.832905	0.167095
778	9	0.5	1	0.5	0.5	0.5	0.364327	1	778	1.82164	0.910818	8.91815	10217.2	10012.9	0.833119	0.166881
779	9	0.5	1	0.5	0.5	0.5	0.36386	1	779	1.8193	0.909649	9.03507	10217.2	10012.8	0.833333	0.166667
780	9	0.5	1	0.5	0.5	0.5	0.363393	1	780	1.81697	0.908483	9.15169	10204.1	10000	0.833333	0.166667
781	9	0.5	1	0.5	0.5	0.5	0.362928	1	781	1.81464	0.90732	9.26802	10217.1	10012.8	0.832481	0.167519
782	9	0.5	1	0.5	0.5	0.5	0.362464	1	782	1.81232	0.90616	9.38404	10217.1	10012.8	0.832695	0.167305
783	9	0.5	1	0.5	0.5	0.5	0.362001	1	783	1.81	0.905002	9.49977	10217.1	10012.8	0.832908	0.167092
784	9	0.5	1	0.5	0.5	0.5	0.361539	1	784	1.8077	0.903848	9.61521	10217.1	10012.8	0.833121	0.166879
785	9	0.5	1	0.5	0.5	0.5	0.361079	1	785	1.80539	0.902697	9.73035	10217.1	10012.7	0.833333	0.166667
786	9	0.5	1	0.5	0.5	0.5	0.360619	1	786	1.8031	0.901548	9.84519	10204.1	10000	0.833333	0.166667
787	9	0.5	1	0.5	0.5	0.5	0.360161	1	787	1.80081	0.900403	9.95975	10217	10012.7	0.832487	0.167513
788	9	0.5	1	0.5	0.5	0.5	0.359704	1	788	1.79852	0.89926	10.074	10217	10012.7	0.8327	0.1673
789	9	0.5	1	0.5	0.5	0.5	0.359248	1	789	1.79624	0.89812	10.188	10217	10012.7	0.832911	0.167089
790	9	0.5	1	0.5	0.5	0.5	0.358793	1	790	1.79397	0.896983	10.3017	10217	10012.7	0.833123	0.166877
791	9	0.5	1	0.5	0.5	0.5	0.35834	1	791	1.7917	0.895849	10.4151	10217	10012.6	0.833333	0.166667
792	9	0.5	1	0.5	0.5	0.5	0.357887	1	792	1.78944	0.894718	10.5282	10204.1	10000	0.833333	0.166667
793	9	0.5	1	0.5	0.5	0.5	0.357436	1	793	1.78718	0.89359	10.641	10216.9	10012.6	0.832494	0.167506
794	9	0.5	1	0.5	0.5	0.5	0.356986	1	794	1.78493	0.892464	10.7536	10216.9	10012.6	0.832704	0.167296
795	9	0.5	1	0.5	0.5	0.5	0.356537	1	795	1.78268	0.891342	10.8658	10216.9	10012.6	0.832915	0.167085
796	9	0.5	1	0.5	0.5	0.5	0.356089	1	796	1.78044	0.890222	10.9778	10216.9	10012.6	0.833124	0.166876
797	9	0.5	1	0.5	0.5	0.5	0.355642	1	797	1.77821	0.889105	11.0895	10216.9	10012.5	0.833333	0.166667
798	8	0.444444	1	0.555556	0.444444	0.555556	0.399596	1	798	1.99798	0.99899	0.101018	10204.1	10000	0.833333	0.166667
799	8	0.444444	1	0.555556	0.444444	0.555556	0.399096	1	799	1.99548	0.99774	0.226048	10216.9	10012.5	0.8325	0.1675
800	8	0.444444	1	0.555556	0.444444	0.555556	0.398597	1	800	1.99298	0.996492	0.350765	10216.8	10012.5	0.832709	0.167291
801	8	0.444444	1	0.555556	0.444444	0.555556	0.398099	1	801	1.9905	0.995248	0.475171	10216.8	10012.5	0.832918	0.167082
802	8	0.444444	1	0.555556	0.444444	0.555556	0.397603	1	802	1.98801	0.994007	0.599267	10216.8	10012.5	0.833126	0.166874
803	8	0.444444	1	0.555556	0.444444	0.555556	0.397108	1	803	1.98554	0.992769	0.723054	10216.8	10012.5	0.833333	0.166667
804	8	0.444444	1	0.555556	0.444444	0.555556	0.396614	1	804	1.98307	0.991535	0.846533	10204.1	10000	0.833333	0.166667
805	8	0.444444	1	0.555556	0.444444	0.555556	0.396121	1	805	1.98061	0.990303	0.969705	10216.8	10012.4	0.832506	0.167494
806	8	0.444444	1	0.555556	0.444444	0.555556	0.39563	1	806	1.97815	0.989074	1.09257	10216.7	10012.4	0.832714	0.167286
807	8	0.444444	1	0.555556	0.444444	0.555556	0.395139	1	807	1.9757	0.987849	1.21513	10216.7	10012.4	0.832921	0.167079
808	8	0.444444	1	0.555556	0.444444	0.555556	0.39465	1	808	1.97325	0.986626	1.33739	10216.7	10012.4	0.833127	0.166873
809	8	0.444444	1	0.555556	0.444444	0.555556	0.394163	1	809	1.97081	0.985407	1.45935	10216.7	10012.4	0.833333	0.166667
810	8	0.444444	1	0.555556	0.444444	0.555556	0.393676	1	810	1.96838	0.98419	1.581	10204.1	10000	0.833333	0.166667
811	8	0.444444	1	0.555556	0.444444	0.555556	0.393191	1	811	1.96595	0.982976	1.70236	10216.7	10012.3	0.832512	0.167488
812	8	0.444444	1	0.555556	0.444444	0.555556	0.392706	1	812	1.96353	0.981766	1.82341	10216.6	10012.3	0.832718	0.167282
813	8	0.444444	1	0.555556	0.444444	0.555556	0.392223	1	813	1.96112	0.980558	1.94417	10216.6	10012.3	0.832924	0.167076
814	8	0.444444	1	0.555556	0.444444	0.555556	0.391741	1	814	1.95871	0.979354	2.06463	10216.6	10012.3	0.833129	0.166871
815	8	0.444444	1	0.555556	0.444444	0.555556	0.391261	1	815	1.9563	0.978152	2.1848	10216.6	10012.3	0.833333	0.166667
816	8	0.444444	1	0.555556	0.444444	0.555556	0.390781	1	816	1.95391	0.976953	2.30467	10204.1	10000	0.833333	0.166667
817	8	0.444444	1	0.555556	0.444444	0.555556	0.390303	1	817	1.95152	0.975758	2.42425	10216.6	10012.2	0.832518	0.167482
818	8	0.444444	1	0.555556	0.444444	0.555556	0.389826	1	818	1.94913	0.974565	2.54354	10216.6	10012.2	0.832723	0.167277
819	8	0.444444	1	0.555556	0.444444	0.555556	0.38935	1	819	1.94675	0.973375	2.66253	10216.5	10012.2	0.832927	0.167073
820	8	0.444444	1	0.555556	0.444444	0.555556	0.388875	1	820	1.94438	0.972188	2.78123	10216.5	10012.2	0.83313	0.16687
821	8	0.444444	1	0.555556	0.444444	0.555556	0.388401	1	821	1.94201	0.971004	2.89965	10216.5	10012.2	0.833333	0.166667
822	8	0.444444	1	0.555556	0.444444	0.555556	0.387929	1	822	1.93964	0.969822	3.01778	10204.1	10000	0.833333	0.166667
823	8	0.444444	1	0.555556	0.444444	0.555556	0.387458	1	823	1.93729	0.968644	3.13562	10216.5	10012.2	0.832524	0.167476
824	8	0.444444	1	0.555556	0.444444	0.555556	0.386987	1	824	1.93494	0.967468	3.25317	10216.5	10012.1	0.832727	0.167273
825	8	0.444444	1	0.555556	0.444444	0.555556	0.386518	1	825	1.93259	0.966296	3.37044	10216.5	10012.1	0.83293	0.16707
826	8	0.444444	1	0.555556	0.444444	0.555556	0.38605	1	826	1.93025	0.965126	3.48742	10216.4	10012.1	0.833132	0.166868
827	8	0.444444	1	0.555556	0.444444	0.555556	0.385583	1	827	1.92792	0.963959	3.60413	10216.4	10012.1	0.833333	0.166667
828	8	0.444444	1	0.555556	0.444444	0.555556	0.385118	1	828	1.92559	0.962795	3.72055	10204.1	10000	0.833333	0.166667
829	8	0.444444	1	0.555556	0.444444	0.555556	0.384653	1	829	1.92327	0.961633	3.83669	10216.4	10012.1	0.83253	0.16747
830	8	0.444444	1	0.555556	0.444444	0.555556	0.38419	1	830	1.92095	0.960475	3.95254	10216.4	10012	0.832732	0.167268
831	8	0.444444	1	0.555556	0.444444	0.555556	0.383727	1	831	1.91864	0.959319	4.06813	10216.4	10012	0.832933	0.167067
832	8	0.444444	1	0.555556	0.444444	0.555556	0.383266	1	832	1.91633	0.958166	4.18343	10216.3	10012	0.833133	0.166867
833	8	0.444444	1	0.555556	0.444444	0.555556	0.382806	1	833	1.91403	0.957015	4.29845	10216.3	10012	0.833333	0.166667
834	8	0.444444	1	0.555556	0.444444	0.555556	0.382347	1	834	1.91174	0.955868	4.4132	10204.1	10000	0.833333	0.166667
835	8	0.444444	1	0.555556	0.444444	0.555556	0.381889	1	835	1.90945	0.954723	4.52768	10216.3	10012	0.832536	0.167464
836	8	0.444444	1	0.555556	0.444444	0.555556	0.381432	1	836	1.90716	0.953581	4.64188	10216.3	10012	0.832736	0.167264
837	8	0.444444	1	0.555556	0.444444	0.555556	0.380977	1	837	1.90488	0.952442	4.75581	10216.3	10011.9	0.832936	0.167064
838	8	0.444444	1	0.555556	0.444444	0.555556	0.380522	1	838	1.90261	0.951305	4.86947	10216.3	10011.9	0.833135	0.166865
839	8	0.444444	1	0.555556	0.444444	0.555556	0.380069	1	839	1.90034	0.950171	4.98285	10216.2	10011.9	0.833333	0.166667
840	8	0.444444	1	0.555556	0.444444	0.555556	0.379616	1	840	1.89808	0.94904	5.09597	10204.1	10000	0.833333	0.166667
841	8	0.444444	1	0.555556	0.444444	0.555556	0.379165	1	841	1.89582	0.947912	5.20881	10216.2	10011.9	0.832542	0.167458
842	8	0.444444	1	0.555556	0.444444	0.555556	0.378714	1	842	1.89357	0.946786	5.32139	10216.2	10011.9	0.83274	0.16726
843	8	0.444444	1	0.555556	0.444444	0.555556	0.378265	1	843	1.89133	0.945663	5.4337	10216.2	10011.9	0.832938	0.167062
844	8	0.444444	1	0.555556	0.444444	0.555556	0.377817	1	844	1.88909	0.944543	5.54575	10216.2	10011.8	0.833136	0.166864
845	8	0.444444	1	0.555556	0.444444	0.555556	0.37737	1	845	1.88685	0.943425	5.65753	10216.2	10011.8	0.833333	0.166667
846	8	0.444444	1	0.555556	0.444444	0.555556	0.376924	1	846	1.88462	0.94231	5.76905	10204.1	10000	0.833333	0.166667
847	8	0.444444	1	0.555556	0.444444	0.555556	0.376479	1	847	1.88239	0.941197	5.8803	10216.1	10011.8	0.832547	0.167453
848	8	0.444444	1	0.555556	0.444444	0.555556	0.376035	1	848	1.88017	0.940087	5.99129	10216.1	10011.8	0.832744	0.167256
849	8	0.444444	1	0.555556	0.444444	0.555556	0.375592	1	849	1.87796	0.93898	6.10202	10216.1	10011.8	0.832941	0.167059
850	8	0.444444	1	0.555556	0.444444	0.555556	0.37515	1	850	1.87575	0.937875	6.21248	10216.1	10011.8	0.833137	0.166863
851	8	0.444444	1	0.555556	0.444444	0.555556	0.374709	1	851	1.87355	0.936773	6.32269	10216.1	10011.8	0.833333	0.166667
852	8	0.444444	1	0.555556	0.444444	0.555556	0.374269	1	852	1.87135	0.935674	6.43264	10204.1	10000	0.833333	0.166667
853	8	0.444444	1	0.555556	0.444444	0.555556	0.373831	1	853	1.86915	0.934577	6.54234	10216	10011.7	0.832553	0.167447
854	8	0.444444	1	0.555556	0.444444	0.555556	0.373393	1	854	1.86696	0.933482	6.65177	10216	10011.7	0.832749	0.167251
855	8	0.444444	1	0.555556	0.444444	0.555556	0.372956	1	855	1.86478	0.932391	6.76095	10216	10011.7	0.832944	0.167056
856	8	0.444444	1	0.555556	0.444444	0.555556	0.372521	1	856	1.8626	0.931301	6.86987	10216	10011.7	0.833139	0.166861
857	8	0.444444	1	0.555556	0.444444	0.555556	0.372086	1	857	1.86043	0.930215	6.97854	10216	10011.7	0.833333	0.166667
858	8	0.444444	1	0.555556	0.444444	0.555556	0.371652	1	858	1.85826	0.92913	7.08696	10204.1	10000	0.833333	0.166667
859	8	0.444444	1	0.555556	0.444444	0.555556	0.37122	1	859	1.8561	0.928049	7.19512	10216	10011.6	0.832558	0.167442
860	8	0.444444	1	0.555556	0.444444	0.555556	0.370788	1	860	1.85394	0.92697	7.30304	10215.9	10011.6	0.832753	0.167247
861	8	0.444444	1	0.555556	0.444444	0.555556	0.370357	1	861	1.85179	0.925893	7.4107	10215.9	10011.6	0.832947	0.167053
862	8	0.444444	1	0.555556	0.444444	0.555556	0.369928	1	862	1.84964	0.924819	7.51811	10215.9	10011.6	0.83314	0.16686
863	8	0.444444	1	0.555556	0.444444	0.555556	0.369499	1	863	1.84749	0.923747	7.62527	10215.9	10011.6	0.833333	0.166667
864	8	0.444444	1	0.555556	0.444444	0.555556	0.369071	1	864	1.84536	0.922678	7.73219	10204.1	10000	0.833333	0.166667
865	8	0.444444	1	0.555556	0.444444	0.555556	0.368645	1	865	1.84322	0.921611	7.83886	10215.9	10011.6	0.832564	0.167436
866	8	0.444444	1	0.555556	0.444444	0.555556	0.368219	1	866	1.84109	0.920547	7.94528	10215.9	10011.5	0.832757	0.167243
867	8	0.444444	1	0.555556	0.444444	0.555556	0.367794	1	867	1.83897	0.919485	8.05146	10215.9	10011.5	0.832949	0.167051
868	8	0.444444	1	0.555556	0.444444	0.555556	0.36737	1	868	1.83685	0.918426	8.15739	10215.8	10011.5	0.833142	0.166858
869	8	0.444444	1	0.555556	0.444444	0.555556	0.366948	1	869	1.83474	0.917369	8.26308	10215.8	10011.5	0.833333	0.166667
870	8	0.444444	1	0.555556	0.444444	0.555556	0.366526	1	870	1.83263	0.916315	8.36852	10204.1	10000	0.833333	0.166667
871	8	0.444444	1	0.555556	0.444444	0.555556	0.366105	1	871	1.83053	0.915263	8.47372	10215.8	10011.5	0.832569	0.167431
872	8	0.444444	1	0.555556	0.444444	0.555556	0.365685	1	872	1.82843	0.914213	8.57868	10215.8	10011.5	0.832761	0.167239
873	8	0.444444	1	0.555556	0.444444	0.555556	0.365266	1	873	1.82633	0.913166	8.6834	10215.8	10011.5	0.832952	0.167048
874	8	0.444444	1	0.555556	0.444444	0.555556	0.364848	1	874	1.82424	0.912121	8.78789	10215.8	10011.4	0.833143	0.166857
875	8	0.444444	1	0.555556	0.444444	0.555556	0.364431	1	875	1.82216	0.911079	8.89213	10215.7	10011.4	0.833333	0.166667
876	8	0.444444	1	0.555556	0.444444	0.555556	0.364015	1	876	1.82008	0.910039	8.99613	10204.1	10000	0.833333	0.166667
877	8	0.444444	1	0.555556	0.444444	0.555556	0.3636	1	877	1.818	0.909001	9.0999	10215.7	10011.4	0.832574	0.167426
878	8	0.444444	1	0.555556	0.444444	0.555556	0.363186	1	878	1.81593	0.907966	9.20343	10215.7	10011.4	0.832765	0.167235
879	8	0.444444	1	0.555556	0.444444	0.555556	0.362773	1	879	1.81387	0.906933	9.30673	10215.7	10011.4	0.832955	0.167045
880	8	0.444444	1	0.555556	0.444444	0.555556	0.362361	1	880	1.8118	0.905902	9.40979	10215.7	10011.4	0.833144	0.166856
881	8	0.444444	1	0.555556	0.444444	0.555556	0.36195	1	881	1.80975	0.904874	9.51261	10215.7	10011.4	0.833333	0.166667
882	8	0.444444	1	0.555556	0.444444	0.555556	0.361539	1	882	1.8077	0.903848	9.61521	10204.1	10000	0.833333	0.166667
883	8	0.444444	1	0.555556	0.444444	0.555556	0.36113	1	883	1.80565	0.902824	9.71757	10215.6	10011.3	0.832579	0.167421
884	8	0.444444	1	0.555556	0.444444	0.555556	0.360721	1	884	1.80361	0.901803	9.8197	10215.6	10011.3	0.832768	0.167232
885	8	0.444444	1	0.555556	0.444444	0.555556	0.360314	1	885	1.80157	0.900784	9.9216	10215.6	10011.3	0.832957	0.167043
886	8	0.444444	1	0.555556	0.444444	0.555556	0.359907	1	886	1.79953	0.899767	10.0233	10215.6	10011.3	0.833145	0.166855
887	8	0.444444	1	0.555556	0.444444	0.555556	0.359501	1	887	1.79751	0.898753	10.1247	10215.6	10011.3	0.833333	0.166667
888	8	0.444444	1	0.555556	0.444444	0.555556	0.359096	1	888	1.79548	0.897741	10.2259	10204.1	10000	0.833333	0.166667
889	8	0.444444	1	0.555556	0.444444	0.555556	0.358692	1	889	1.79346	0.896731	10.3269	10215.6	10011.2	0.832584	0.167416
890	8	0.444444	1	0.555556	0.444444	0.555556	0.358289	1	890	1.79145	0.895723	10.4277	10215.5	10011.2	0.832772	0.167228
891	8	0.444444	1	0.555556	0.444444	0.555556	0.357887	1	891	1.78944	0.894718	10.5282	10215.5	10011.2	0.83296	0.16704
892	8	0.444444	1	0.555556	0.444444	0.555556	0.357486	1	892	1.78743	0.893715	10.6285	10215.5	10011.2	0.833147	0.166853
893	8	0.444444	1	0.555556	0.444444	0.555556	0.357086	1	893	1.78543	0.892714	10.7286	10215.5	10011.2	0.833333	0.166667
894	8	0.444444	1	0.555556	0.444444	0.555556	0.356686	1	894	1.78343	0.891716	10.8284	10204.1	10000	0.833333	0.166667
895	8	0.444444	1	0.555556	0.444444	0.555556	0.356288	1	895	1.78144	0.890719	10.9281	10215.5	10011.2	0.832589	0.167411
896	8	0.444444	1	0.555556	0.444444	0.555556	0.35589	1	896	1.77945	0.889725	11.0275	10215.5	10011.2	0.832776	0.167224
897	8	0.444444	1	0.555556	0.444444	0.555556	0.355493	1	897	1.77747	0.888733	11.1267	10215.5	10011.1	0.832962	0.167038
898	8	0.444444	1	0.555556	0.444444	0.555556	0.355097	1	898	1.77549	0.887744	11.2256	10215.4	10011.1	0.833148	0.166852
899	8	0.444444	1	0.555556	0.444444	0.555556	0.354703	1	899	1.77351	0.886756	11.3244	10215.4	10011.1	0.833333	0.166667
900	8	0.444444	1	0.555556	0.444444	0.555556	0.354308	1	900	1.77154	0.885771	11.4229	10204.1	10000	0.833333	0.166667
901	8	0.444444	1	0.555556	0.444444	0.555556	0.353915	1	901	1.76958	0.884788	11.5212	10215.4	10011.1	0.832594	0.167406
902	8	0.444444	1	0.555556	0.444444	0.555556	0.353523	1	902	1.76761	0.883807	11.6193	10215.4	10011.1	0.83278	0.16722
903	8	0.444444	1	0.555556	0.444444	0.555556	0.353131	1	903	1.76566	0.882828	11.7172	10215.4	10011.1	0.832965	0.167035
904	8	0.444444	1	0.555556	0.444444	0.555556	0.352741	1	904	1.7637	0.881852	11.8148	10215.4	10011.1	0.833149	0.166851
905	8	0.444444	1	0.555556	0.444444	0.555556	0.352351	1	905	1.76175	0.880877	11.9123	10215.4	10011	0.833333	0.166667
906	8	0.444444	1	0.555556	0.444444	0.555556	0.351962	1	906	1.75981	0.879905	12.0095	10204.1	10000	0.833333	0.166667
907	8	0.444444	1	0.555556	0.444444	0.555556	0.351574	1	907	1.75787	0.878935	12.1065	10215.3	10011	0.832599	0.167401
908	8	0.444444	1	0.555556	0.444444	0.555556	0.351187	1	908	1.75593	0.877967	12.2033	10215.3	10011	0.832783	0.167217
909	8	0.444444	1	0.555556	0.444444	0.555556	0.3508	1	909	1.754	0.877001	12.2999	10215.3	10011	0.832967	0.167033
910	8	0.444444	1	0.555556	0.444444	0.555556	0.350415	1	910	1.75207	0.876037	12.3963	10215.3	10011	0.83315	0.16685
911	8	0.444444	1	0.555556	0.444444	0.555556	0.35003	1	911	1.75015	0.875076	12.4924	10215.3	10011	0.833333	0.166667
912	7	0.388889	1	0.611111	0.388889	0.611111	0.399596	1	912	1.99798	0.99899	0.101018	10204.1	10000	0.833333	0.166667
913	7	0.388889	1	0.611111	0.388889	0.611111	0.399158	1	913	1.99579	0.997896	0.210436	10215.3	10011	0.832604	0.167396
914	7	0.388889	1	0.611111	0.388889	0.611111	0.398722	1	914	1.99361	0.996804	0.319615	10215.2	10010.9	0.832787	0.167213
915	7	0.388889	1	0.611111	0.388889	0.611111	0.398286	1	915	1.99143	0.995714	0.428555	10215.2	10010.9	0.832969	0.167031
916	7	0.388889	1	0.611111	0.388889	0.611111	0.397851	1	916	1.98925	0.994627	0.537258	10215.2	10010.9	0.833152	0.166848
917	7	0.388889	1	0.611111	0.388889	0.611111	0.397417	1	917	1.98709	0.993543	0.645723	10215.2	10010.9	0.833333	0.166667
918	7	0.388889	1	0.611111	0.388889	0.611111	0.396984	1	918	1.98492	0.99246	0.753952	10204.1	10000	0.833333	0.166667
919	7	0.388889	1	0.611111	0.388889	0.611111	0.396552	1	919	1.98276	0.991381	0.861946	10215.2	10010.9	0.832609	0.167391
920	7	0.388889	1	0.611111	0.388889	0.611111	0.396121	1	920	1.98061	0.990303	0.969705	10215.2	10010.9	0.83279	0.16721
921	7	0.388889	1	0.611111	0.388889	0.611111	0.395691	1	921	1.97846	0.989228	1.07723	10215.2	10010.9	0.832972	0.167028
922	7	0.388889	1	0.611111	0.388889	0.611111	0.395262	1	922	1.97631	0.988155	1.18452	10215.1	10010.8	0.833153	0.166847
923	7	0.388889	1	0.611111	0.388889	0.611111	0.394834	1	923	1.97417	0.987084	1.29158	10215.1	10010.8	0.833333	0.166667
924	7	0.388889	1	0.611111	0.388889	0.611111	0.394406	1	924	1.97203	0.986016	1.39841	10204.1	10000	0.833333	0.166667
925	7	0.388889	1	0.611111	0.388889	0.611111	0.39398	1	925	1.9699	0.98495	1.505	10215.1	10010.8	0.832613	0.167387
926	7	0.388889	1	0.611111	0.388889	0.611111	0.393555	1	926	1.96777	0.983886	1.61137	10215.1	10010.8	0.832794	0.167206
927	7	0.388889	1	0.611111	0.388889	0.611111	0.39313	1	927	1.96565	0.982825	1.71751	10215.1	10010.8	0.832974	0.167026
928	7	0.388889	1	0.611111	0.388889	0.611111	0.392706	1	928	1.96353	0.981766	1.82341	10215.1	10010.8	0.833154	0.166846
929	7	0.388889	1	0.611111	0.388889	0.611111	0.392284	1	929	1.96142	0.980709	1.92909	10215.1	10010.8	0.833333	0.166667
930	7	0.388889	1	0.611111	0.388889	0.611111	0.391862	1	930	1.95931	0.979655	2.03455	10204.1	10000	0.833333	0.166667
931	7	0.388889	1	0.611111	0.388889	0.611111	0.391441	1	931	1.9572	0.978602	2.13977	10215	10010.7	0.832618	0.167382
932	7	0.388889	1	0.611111	0.388889	0.611111	0.391021	1	932	1.9551	0.977552	2.24477	10215	10010.7	0.832797	0.167203
933	7	0.388889	1	0.611111	0.388889	0.611111	0.390602	1	933	1.95301	0.976505	2.34955	10215	10010.7	0.832976	0.167024
934	7	0.388889	1	0.611111	0.388889	0.611111	0.390184	1	934	1.95092	0.975459	2.4541	10215	10010.7	0.833155	0.166845
935	7	0.388889	1	0.611111	0.388889	0.611111	0.389766	1	935	1.94883	0.974416	2.55843	10215	10010.7	0.833333	0.166667
936	7	0.388889	1	0.611111	0.388889	0.611111	0.38935	1	936	1.94675	0.973375	2.66253	10204.1	10000	0.833333	0.166667
937	7	0.388889	1	0.611111	0.388889	0.611111	0.388934	1	937	1.94467	0.972336	2.76641	10215	10010.7	0.832623	0.167377
938	7	0.388889	1	0.611111	0.388889	0.611111	0.38852	1	938	1.9426	0.971299	2.87007	10215	10010.7	0.832801	0.167199
939	7	0.388889	1	0.611111	0.388889	0.611111	0.388106	1	939	1.94053	0.970265	2.97351	10214.9	10010.6	0.832979	0.167021
940	7	0.388889	1	0.611111	0.388889	0.611111	0.387693	1	940	1.93847	0.969233	3.07673	10214.9	10010.6	0.833156	0.166844
941	7	0.388889	1	0.611111	0.388889	0.611111	0.387281	1	941	1.93641	0.968203	3.17973	10214.9	10010.6	0.833333	0.166667
942	7	0.388889	1	0.611111	0.388889	0.611111	0.38687	1	942	1.93435	0.967175	3.28251	10204.1	10000	0.833333	0.166667
943	7	0.388889	1	0.611111	0.388889	0.611111	0.38646	1	943	1.9323	0.966149	3.38508	10214.9	10010.6	0.832627	0.167373
944	7	0.388889	1	0.611111	0.388889	0.611111	0.38605	1	944	1.93025	0.965126	3.48742	10214.9	10010.6	0.832804	0.167196
945	7	0.388889	1	0.611111	0.388889	0.611111	0.385642	1	945	1.92821	0.964104	3.58955	10214.9	10010.6	0.832981	0.167019
946	7	0.388889	1	0.611111	0.388889	0.611111	0.385234	1	946	1.92617	0.963085	3.69147	10214.9	10010.6	0.833157	0.166843
947	7	0.388889	1	0.611111	0.388889	0.611111	0.384827	1	947	1.92414	0.962068	3.79317	10214.9	10010.6	0.833333	0.166667
948	7	0.388889	1	0.611111	0.388889	0.611111	0.384421	1	948	1.92211	0.961053	3.89465	10204.1	10000	0.833333	0.166667
949	7	0.388889	1	0.611111	0.388889	0.611111	0.384016	1	949	1.92008	0.960041	3.99592	10214.8	10010.5	0.832632	0.167368
950	7	0.388889	1	0.611111	0.388889	0.611111	0.383612	1	950	1.91806	0.95903	4.09698	10214.8	10010.5	0.832808	0.167192
951	7	0.388889	1	0.611111	0.388889	0.611111	0.383209	1	951	1.91604	0.958022	4.19782	10214.8	10010.5	0.832983	0.167017
952	7	0.388889	1	0.611111	0.388889	0.611111	0.382806	1	952	1.91403	0.957015	4.29845	10214.8	10010.5	0.833158	0.166842
953	7	0.388889	1	0.611111	0.388889	0.611111	0.382404	1	953	1.91202	0.956011	4.39888	10214.8	10010.5	0.833333	0.166667
954	7	0.388889	1	0.611111	0.388889	0.611111	0.382004	1	954	1.91002	0.955009	4.49909	10204.1	10000	0.833333	0.166667
955	7	0.388889	1	0.611111	0.388889	0.611111	0.381604	1	955	1.90802	0.954009	4.59909	10214.8	10010.5	0.832636	0.167364
956	7	0.388889	1	0.611111	0.388889	0.611111	0.381204	1	956	1.90602	0.953011	4.69888	10214.8	10010.5	0.832811	0.167189
957	7	0.388889	1	0.611111	0.388889	0.611111	0.380806	1	957	1.90403	0.952015	4.79846	10214.7	10010.4	0.832985	0.167015
958	7	0.388889	1	0.611111	0.388889	0.611111	0.380409	1	958	1.90204	0.951022	4.89784	10214.7	10010.4	0.83316	0.16684
959	7	0.388889	1	0.611111	0.388889	0.611111	0.380012	1	959	1.90006	0.95003	4.99701	10214.7	10010.4	0.833333	0.166667
960	7	0.388889	1	0.611111	0.388889	0.611111	0.379616	1	960	1.89808	0.94904	5.09597	10204.1	10000	0.833333	0.166667
961	7	0.388889	1	0.611111	0.388889	0.611111	0.379221	1	961	1.89611	0.948053	5.19472	10214.7	10010.4	0.83264	0.16736
962	7	0.388889	1	0.611111	0.388889	0.611111	0.378827	1	962	1.89413	0.947067	5.29327	10214.7	10010.4	0.832814	0.167186
963	7	0.388889	1	0.611111	0.388889	0.611111	0.378434	1	963	1.89217	0.946084	5.39162	10214.7	10010.4	0.832988	0.167012
964	7	0.388889	1	0.611111	0.388889	0.611111	0.378041	1	964	1.8902	0.945102	5.48976	10214.7	10010.4	0.833161	0.166839
965	7	0.388889	1	0.611111	0.388889	0.611111	0.377649	1	965	1.88825	0.944123	5.5877	10214.7	10010.4	0.833333	0.166667
966	7	0.388889	1	0.611111	0.388889	0.611111	0.377258	1	966	1.88629	0.943146	5.68543	10204.1	10000	0.833333	0.166667
967	7	0.388889	1	0.611111	0.388889	0.611111	0.376868	1	967	1.88434	0.94217	5.78297	10214.6	10010.3	0.832645	0.167355
968	7	0.388889	1	0.611111	0.388889	0.611111	0.376479	1	968	1.88239	0.941197	5.8803	10214.6	10010.3	0.832817	0.167183
969	7	0.388889	1	0.611111	0.388889	0.611111	0.37609	1	969	1.88045	0.940226	5.97743	10214.6	10010.3	0.83299	0.16701
970	7	0.388889	1	0.611111	0.388889	0.611111	0.375703	1	970	1.87851	0.939256	6.07436	10214.6	10010.3	0.833162	0.166838
971	7	0.388889	1	0.611111	0.388889	0.611111	0.375316	1	971	1.87658	0.938289	6.17109	10214.6	10010.3	0.833333	0.166667
972	7	0.388889	1	0.611111	0.388889	0.611111	0.37493	1	972	1.87465	0.937324	6.26762	10204.1	10000	0.833333	0.166667
973	7	0.388889	1	0.611111	0.388889	0.611111	0.374544	1	973	1.87272	0.93636	6.36396	10214.6	10010.3	0.832649	0.167351
974	7	0.388889	1	0.611111	0.388889	0.611111	0.37416	1	974	1.8708	0.935399	6.46009	10214.6	10010.3	0.832821	0.167179
975	7	0.388889	1	0.611111	0.388889	0.611111	0.373776	1	975	1.86888	0.93444	6.55603	10214.5	10010.3	0.832992	0.167008
976	7	0.388889	1	0.611111	0.388889	0.611111	0.373393	1	976	1.86696	0.933482	6.65177	10214.5	10010.2	0.833163	0.166837
977	7	0.388889	1	0.611111	0.388889	0.611111	0.373011	1	977	1.86505	0.932527	6.74732	10214.5	10010.2	0.833333	0.166667
978	7	0.388889	1	0.611111	0.388889	0.611111	0.372629	1	978	1.86315	0.931573	6.84267	10204.1	10000	0.833333	0.166667
979	7	0.388889	1	0.611111	0.388889	0.611111	0.372249	1	979	1.86124	0.930622	6.93782	10214.5	10010.2	0.832653	0.167347
980	7	0.388889	1	0.611111	0.388889	0.611111	0.371869	1	980	1.85934	0.929672	7.03278	10214.5	10010.2	0.832824	0.167176
981	7	0.388889	1	0.611111	0.388889	0.611111	0.37149	1	981	1.85745	0.928724	7.12755	10214.5	10010.2	0.832994	0.167006
982	7	0.388889	1	0.611111	0.388889	0.611111	0.371111	1	982	1.85556	0.927779	7.22213	10214.5	10010.2	0.833164	0.166836
983	7	0.388889	1	0.611111	0.388889	0.611111	0.370734	1	983	1.85367	0.926835	7.31651	10214.5	10010.2	0.833333	0.166667
984	7	0.388889	1	0.611111	0.388889	0.611111	0.370357	1	984	1.85179	0.925893	7.4107	10204.1	10000	0.833333	0.166667
985	7	0.388889	1	0.611111	0.388889	0.611111	0.369981	1	985	1.84991	0.924953	7.5047	10214.4	10010.2	0.832657	0.167343
986	7	0.388889	1	0.611111	0.388889	0.611111	0.369606	1	986	1.84803	0.924015	7.59851	10214.4	10010.1	0.832827	0.167173
987	7	0.388889	1	0.611111	0.388889	0.611111	0.369231	1	987	1.84616	0.923079	7.69213	10214.4	10010.1	0.832996	0.167004
988	7	0.388889	1	0.611111	0.388889	0.611111	0.368858	1	988	1.84429	0.922144	7.78555	10214.4	10010.1	0.833165	0.166835
989	7	0.388889	1	0.611111	0.388889	0.611111	0.368485	1	989	1.84242	0.921212	7.8788	10214.4	10010.1	0.833333	0.166667
990	7	0.388889	1	0.611111	0.388889	0.611111	0.368113	1	990	1.84056	0.920282	7.97185	10204.1	10000	0.833333	0.166667
991	7	0.388889	1	0.611111	0.388889	0.611111	0.367741	1	991	1.83871	0.919353	8.06471	10214.4	10010.1	0.832661	0.167339
992	7	0.388889	1	0.611111	0.388889	0.611111	0.36737	1	992	1.83685	0.918426	8.15739	10214.4	10010.1	0.83283	0.16717
993	7	0.388889	1	0.611111	0.388889	0.611111	0.367	1	993	1.835	0.917501	8.24988	10214.4	10010.1	0.832998	0.167002
994	7	0.388889	1	0.611111	0.388889	0.611111	0.366631	1	994	1.83316	0.916578	8.34218	10214.3	10010.1	0.833166	0.166834
995	7	0.388889	1	0.611111	0.388889	0.611111	0.366263	1	995	1.83131	0.915657	8.4343	10214.3	10010.1	0.833333	0.166667
996	7	0.388889	1	0.611111	0.388889	0.611111	0.365895	1	996	1.82948	0.914738	8.52623	10204.1	10000	0.833333	0.166667
997	7	0.388889	1	0.611111	0.388889	0.611111	0.365528	1	997	1.82764	0.91382	8.61798	10214.3	10010	0.832665	0.167335
998	7	0.388889	1	0.611111	0.388889	0.611111	0.365162	1	998	1.82581	0.912905	8.70955	10214.3	10010	0.832833	0.167167
999	7	0.388889	1	0.611111	0.388889	0.611111	0.364796	1	999	1.82398	0.911991	8.80093	10214.3	10010	0.833	0.167
1000	7	0.388889	1	0.611111	0.388889	0.611111	0.364431	1	1000	1.82216	0.911079	8.89213	10214.3	10010	0.833167	0.166833
1001	7	0.388889	1	0.611111	0.388889	0.611111	0.364067	1	1001	1.82034	0.910169	8.98315	10214.3	10010	0.833333	0.166667
1002	7	0.388889	1	0.611111	0.388889	0.611111	0.363704	1	1002	1.81852	0.90926	9.07398	10204.1	10000	0.833333	0.166667
1003	7	0.388889	1	0.611111	0.388889	0.611111	0.363341	1	1003	1.81671	0.908354	9.16463	10214.3	10010	0.832669	0.167331
1004	7	0.388889	1	0.611111	0.388889	0.611111	0.36298	1	1004	1.8149	0.907449	9.25511	10214.2	10010	0.832836	0.167164
1005	7	0.388889	1	0.611111	0.388889	0.611111	0.362618	1	1005	1.81309	0.906546	9.3454	10214.2	10010	0.833002	0.166998
1006	7	0.388889	1	0.611111	0.388889	0.611111	0.362258	1	1006	1.81129	0.905645	9.43552	10214.2	10009.9	0.833168	0.166832
1007	7	0.388889	1	0.611111	0.388889	0.611111	0.361898	1	1007	1.80949	0.904745	9.52545	10214.2	10009.9	0.833333	0.166667
1008	7	0.388889	1	0.611111	0.388889	0.611111	0.361539	1	1008	1.8077	0.903848	9.61521	10204.1	10000	0.833333	0.166667
1009	7	0.388889	1	0.611111	0.388889	0.611111	0.361181	1	1009	1.8059	0.902952	9.70479	10214.2	10009.9	0.832673	0.167327
1010	7	0.388889	1	0.611111	0.388889	0.611111	0.360823	1	1010	1.80412	0.902058	9.79419	10214.2	10009.9	0.832839	0.167161
1011	7	0.388889	1	0.611111	0.388889	0.611111	0.360466	1	1011	1.80233	0.901166	9.88341	10214.2	10009.9	0.833004	0.166996
1012	7	0.388889	1	0.611111	0.388889	0.611111	0.36011	1	1012	1.80055	0.900275	9.97246	10214.2	10009.9	0.833169	0.166831
1013	7	0.388889	1	0.611111	0.388889	0.611111	0.359755	1	1013	1.79877	0.899387	10.0613	10214.2	10009.9	0.833333	0.166667
1014	7	0.388889	1	0.611111	0.388889	0.611111	0.3594	1	1014	1.797	0.8985	10.15	10204.1	10000	0.833333	0.166667
1015	7	0.388889	1	0.611111	0.388889	0.611111	0.359046	1	1015	1.79523	0.897614	10.2386	10214.1	10009.9	0.832677	0.167323
1016	7	0.388889	1	0.611111	0.388889	0.611111	0.358692	1	1016	1.79346	0.896731	10.3269	10214.1	10009.8	0.832842	0.167158
1017	7	0.388889	1	0.611111	0.388889	0.611111	0.35834	1	1017	1.7917	0.895849	10.4151	10214.1	10009.8	0.833006	0.166994
1018	7	0.388889	1	0.611111	0.388889	0.611111	0.357988	1	1018	1.78994	0.894969	10.5031	10214.1	10009.8	0.83317	0.16683
1019	7	0.388889	1	0.611111	0.388889	0.611111	0.357636	1	1019	1.78818	0.894091	10.5909	10214.1	10009.8	0.833333	0.166667
1020	7	0.388889	1	0.611111	0.388889	0.611111	0.357286	1	1020	1.78643	0.893214	10.6786	10204.1	10000	0.833333	0.166667
1021	7	0.388889	1	0.611111	0.388889	0.611111	0.356936	1	1021	1.78468	0.89234	10.766	10214.1	10009.8	0.832681	0.167319
1022	7	0.388889	1	0.611111	0.388889	0.611111	0.356587	1	1022	1.78293	0.891466	10.8534	10214.1	10009.8	0.832845	0.167155
1023	7	0.388889	1	0.611111	0.388889	0.611111	0.356238	1	1023	1.78119	0.890595	10.9405	10214.1	10009.8	0.833008	0.166992
1024	7	0.388889	1	0.611111	0.388889	0.611111	0.35589	1	1024	1.77945	0.889725	11.0275	10214	10009.8	0.833171	0.166829
1025	7	0.388889	1	0.611111	0.388889	0.611111	0.355543	1	1025	1.77771	0.888857	11.1143	10214	10009.8	0.833333	0.166667
1026	7	0.388889	1	0.611111	0.388889	0.611111	0.355196	1	1026	1.77598	0.887991	11.2009	10204.1	10000	0.833333	0.166667
1027	7	0.388889	1	0.611111	0.388889	0.611111	0.354851	1	1027	1.77425	0.887126	11.2874	10214	10009.7	0.832685	0.167315
1028	7	0.388889	1	0.611111	0.388889	0.611111	0.354505	1	1028	1.77253	0.886263	11.3737	10214	10009.7	0.832847	0.167153
1029	7	0.388889	1	0.611111	0.388889	0.611111	0.354161	1	1029	1.7708	0.885402	11.4598	10214	10009.7	0.83301	0.16699
1030	7	0.388889	1	0.611111	0.388889	0.611111	0.353817	1	1030	1.76908	0.884542	11.5458	10214	10009.7	0.833172	0.166828
1031	7	0.388889	1	0.611111	0.388889	0.611111	0.353474	1	1031	1.76737	0.883684	11.6316	10214	10009.7	0.833333	0.166667
1032	7	0.388889	1	0.611111	0.388889	0.611111	0.353131	1	1032	1.76566	0.882828	11.7172	10204.1	10000	0.833333	0.166667
1033	7	0.388889	1	0.611111	0.388889	0.611111	0.352789	1	1033	1.76395	0.881974	11.8026	10214	10009.7	0.832689	0.167311
1034	7	0.388889	1	0.611111	0.388889	0.611111	0.352448	1	1034	1.76224	0.881121	11.8879	10214	10009.7	0.83285	0.16715
1035	7	0.388889	1	0.611111	0.388889	0.611111	0.352108	1	1035	1.76054	0.880269	11.9731	10213.9	10009.7	0.833012	0.166988
1036	7	0.388889	1	0.611111	0.388889	0.611111	0.351768	1	1036	1.75884	0.87942	12.058	10213.9	10009.7	0.833173	0.166827
1037	7	0.388889	1	0.611111	0.388889	0.611111	0.351429	1	1037	1.75714	0.878572	12.1428	10213.9	10009.6	0.833333	0.166667
1038	7	0.388889	1	0.611111	0.388889	0.611111	0.35109	1	1038	1.75545	0.877725	12.2275	10204.1	10000	0.833333	0.166667
1039	7	0.388889	1	0.611111	0.388889	0.611111	0.350752	1	1039	1.75376	0.87688	12.312	10213.9	10009.6	0.832692	0.167308
1040	7	0.388889	1	0.611111	0.388889	0.611111	0.350415	1	1040	1.75207	0.876037	12.3963	10213.9	10009.6	0.832853	0.167147
1041	7	0.388889	1	0.611111	0.388889	0.611111	0.350078	1	1041	1.75039	0.875196	12.4804	10213.9	10009.6	0.833013	0.166987
1042	7	0.388889	1	0.611111	0.388889	0.611111	0.349742	1	1042	1.74871	0.874356	12.5644	10213.9	10009.6	0.833174	0.166826
1043	7	0.388889	1	0.611111	0.388889	0.611111	0.349407	1	1043	1.74703	0.873517	12.6483	10213.9	10009.6	0.833333	0.166667
1044	7	0.388889	1	0.611111	0.388889	0.611111	0.349072	1	1044	1.74536	0.872681	12.7319	10204.1	10000	0.833333	0.166667
1045	7	0.388889	1	0.611111	0.388889	0.611111	0.348738	1	1045	1.74369	0.871846	12.8154	10213.8	10009.6	0.832696	0.167304
1046	7	0.388889	1	0.611111	0.388889	0.611111	0.348405	1	1046	1.74202	0.871012	12.8988	10213.8	10009.6	0.832856	0.167144
1047	7	0.388889	1	0.611111	0.388889	0.611111	0.348072	1	1047	1.74036	0.87018	12.982	10213.8	10009.6	0.833015	0.166985
1048	7	0.388889	1	0.611111	0.388889	0.611111	0.34774	1	1048	1.7387	0.86935	13.065	10213.8	10009.5	0.833174	0.166826
1049	7	0.388889	1	0.611111	0.388889	0.611111	0.347408	1	1049	1.73704	0.868521	13.1479	10213.8	10009.5	0.833333	0.166667
1050	7	0.388889	1	0.611111	0.388889	0.611111	0.347078	1	1050	1.73539	0.867694	13.2306	10204.1	10000	0.833333	0.166667
1051	7	0.388889	1	0.611111	0.388889	0.611111	0.346747	1	1051	1.73374	0.866868	13.3132	10213.8	10009.5	0.8327	0.1673
1052	7	0.388889	1	0.611111	0.388889	0.611111	0.346418	1	1052	1.73209	0.866044	13.3956	10213.8	10009.5	0.832858	0.167142
1053	7	0.388889	1	0.611111	0.388889	0.611111	0.346089	1	1053	1.73044	0.865222	13.4778	10213.8	10009.5	0.833017	0.166983
1054	7	0.388889	1	0.611111	0.388889	0.611111	0.34576	1	1054	1.7288	0.864401	13.5599	10213.8	10009.5	0.833175	0.166825
1055	7	0.388889	1	0.611111	0.388889	0.611111	0.345433	1	1055	1.72716	0.863582	13.6418	10213.8	10009.5	0.833333	0.166667
1056	7	0.388889	1	0.611111	0.388889	0.611111	0.345106	1	1056	1.72553	0.862764	13.7236	10204.1	10000	0.833333	0.166667
1057	7	0.388889	1	0.611111	0.388889	0.611111	0.344779	1	1057	1.7239	0.861948	13.8052	10213.7	10009.5	0.832703	0.167297
1058	7	0.388889	1	0.611111	0.388889	0.611111	0.344453	1	1058	1.72227	0.861133	13.8867	10213.7	10009.5	0.832861	0.167139
1059	7	0.388889	1	0.611111	0.388889	0.611111	0.344128	1	1059	1.72064	0.86032	13.968	10213.7	10009.4	0.833019	0.166981
1060	7	0.388889	1	0.611111	0.388889	0.611111	0.343803	1	1060	1.71902	0.859508	14.0492	10213.7	10009.4	0.833176	0.166824
1061	7	0.388889	1	0.611111	0.388889	0.611111	0.343479	1	1061	1.7174	0.858698	14.1302	10213.7	10009.4	0.833333	0.166667
1062	7	0.388889	1	0.611111	0.388889	0.611111	0.343156	1	1062	1.71578	0.85789	14.211	10204.1	10000	0.833333	0.166667
1063	6	0.333333	1	0.666667	0.333333	0.666667	0.399972	1	1063	1.99986	0.99993	0.0070395	10213.7	10009.4	0.832707	0.167293
1064	6	0.333333	1	0.666667	0.333333	0.666667	0.399596	1	1064	1.99798	0.99899	0.101018	10213.7	10009.4	0.832864	0.167136
1065	6	0.333333	1	0.666667	0.333333	0.666667	0.399221	1	1065	1.9961	0.998052	0.19482	10213.7	10009.4	0.833021	0.166979
1066	6	0.333333	1	0.666667	0.333333	0.666667	0.398846	1	1066	1.99423	0.997116	0.288446	10213.7	10009.4	0.833177	0.166823
1067	6	0.333333	1	0.666667	0.333333	0.666667	0.398472	1	1067	1.99236	0.996181	0.381896	10213.6	10009.4	0.833333	0.166667
1068	6	0.333333	1	0.666667	0.333333	0.666667	0.398099	1	1068	1.9905	0.995248	0.475171	10204.1	10000	0.833333	0.166667
1069	6	0.333333	1	0.666667	0.333333	0.666667	0.397727	1	1069	1.98863	0.994317	0.568272	10213.6	10009.4	0.83271	0.16729
1070	6	0.333333	1	0.666667	0.333333	0.666667	0.397355	1	1070	1.98678	0.993388	0.661199	10213.6	10009.3	0.832866	0.167134
1071	6	0.333333	1	0.666667	0.333333	0.666667	0.396984	1	1071	1.98492	0.99246	0.753952	10213.6	10009.3	0.833022	0.166978
1072	6	0.333333	1	0.666667	0.333333	0.666667	0.396614	1	1072	1.98307	0.991535	0.846533	10213.6	10009.3	0.833178	0.166822
1073	6	0.333333	1	0.666667	0.333333	0.666667	0.396244	1	1073	1.98122	0.990611	0.93894	10213.6	10009.3	0.833333	0.166667
1074	6	0.333333	1	0.666667	0.333333	0.666667	0.395875	1	1074	1.97938	0.989688	1.03118	10204.1	10000	0.833333	0.166667
1075	6	0.333333	1	0.666667	0.333333	0.666667	0.395507	1	1075	1.97754	0.988768	1.12324	10213.6	10009.3	0.832714	0.167286
1076	6	0.333333	1	0.666667	0.333333	0.666667	0.395139	1	1076	1.9757	0.987849	1.21513	10213.6	10009.3	0.832869	0.167131
1077	6	0.333333	1	0.666667	0.333333	0.666667	0.394773	1	1077	1.97386	0.986931	1.30686	10213.6	10009.3	0.833024	0.166976
1078	6	0.333333	1	0.666667	0.333333	0.666667	0.394406	1	1078	1.97203	0.986016	1.39841	10213.5	10009.3	0.833179	0.166821
1079	6	0.333333	1	0.666667	0.333333	0.666667	0.394041	1	1079	1.9702	0.985102	1.48979	10213.5	10009.3	0.833333	0.166667
1080	6	0.333333	1	0.666667	0.333333	0.666667	0.393676	1	1080	1.96838	0.98419	1.581	10204.1	10000	0.833333	0.166667
1081	6	0.333333	1	0.666667	0.333333	0.666667	0.393312	1	1081	1.96656	0.98328	1.67205	10213.5	10009.3	0.832717	0.167283
1082	6	0.333333	1	0.666667	0.333333	0.666667	0.392948	1	1082	1.96474	0.982371	1.76292	10213.5	10009.2	0.832872	0.167128
1083	6	0.333333	1	0.666667	0.333333	0.666667	0.392585	1	1083	1.96293	0.981464	1.85363	10213.5	10009.2	0.833026	0.166974
1084	6	0.333333	1	0.666667	0.333333	0.666667	0.392223	1	1084	1.96112	0.980558	1.94417	10213.5	10009.2	0.83318	0.16682
1085	6	0.333333	1	0.666667	0.333333	0.666667	0.391862	1	1085	1.95931	0.979655	2.03455	10213.5	10009.2	0.833333	0.166667
1086	6	0.333333	1	0.666667	0.333333	0.666667	0.391501	1	1086	1.9575	0.978752	2.12475	10204.1	10000	0.833333	0.166667
1087	6	0.333333	1	0.666667	0.333333	0.666667	0.391141	1	1087	1.9557	0.977852	2.2148	10213.5	10009.2	0.832721	0.167279
1088	6	0.333333	1	0.666667	0.333333	0.666667	0.390781	1	1088	1.95391	0.976953	2.30467	10213.5	10009.2	0.832874	0.167126
1089	6	0.333333	1	0.666667	0.333333	0.666667	0.390422	1	1089	1.95211	0.976056	2.39438	10213.5	10009.2	0.833028	0.166972
1090	6	0.333333	1	0.666667	0.333333	0.666667	0.390064	1	1090	1.95032	0.975161	2.48393	10213.4	10009.2	0.833181	0.166819
1091	6	0.333333	1	0.666667	0.333333	0.666667	0.389707	1	1091	1.94853	0.974267	2.57331	10213.4	10009.2	0.833333	0.166667
1092	6	0.333333	1	0.666667	0.333333	0.666667	0.38935	1	1092	1.94675	0.973375	2.66253	10204.1	10000	0.833333	0.166667
1093	6	0.333333	1	0.666667	0.333333	0.666667	0.388994	1	1093	1.94497	0.972484	2.75159	10213.4	10009.1	0.832724	0.167276
1094	6	0.333333	1	0.666667	0.333333	0.666667	0.388638	1	1094	1.94319	0.971595	2.84048	10213.4	10009.1	0.832877	0.167123
1095	6	0.333333	1	0.666667	0.333333	0.666667	0.388283	1	1095	1.94142	0.970708	2.92921	10213.4	10009.1	0.833029	0.166971
1096	6	0.333333	1	0.666667	0.333333	0.666667	0.387929	1	1096	1.93964	0.969822	3.01778	10213.4	10009.1	0.833181	0.166819
1097	6	0.333333	1	0.666667	0.333333	0.666667	0.387575	1	1097	1.93788	0.968938	3.10618	10213.4	10009.1	0.833333	0.166667
1098	6	0.333333	1	0.666667	0.333333	0.666667	0.387222	1	1098	1.93611	0.968056	3.19443	10204.1	10000	0.833333	0.166667
1099	6	0.333333	1	0.666667	0.333333	0.666667	0.38687	1	1099	1.93435	0.967175	3.28251	10213.4	10009.1	0.832727	0.167273
1100	6	0.333333	1	0.666667	0.333333	0.666667	0.386518	1	1100	1.93259	0.966296	3.37044	10213.4	10009.1	0.832879	0.167121
1101	6	0.333333	1	0.666667	0.333333	0.666667	0.386167	1	1101	1.93084	0.965418	3.4582	10213.3	10009.1	0.833031	0.166969
1102	6	0.333333	1	0.666667	0.333333	0.666667	0.385817	1	1102	1.92908	0.964542	3.54581	10213.3	10009.1	0.833182	0.166818
1103	6	0.333333	1	0.666667	0.333333	0.666667	0.385467	1	1103	1.92733	0.963667	3.63326	10213.3	10009.1	0.833333	0.166667
1104	6	0.333333	1	0.666667	0.333333	0.666667	0.385118	1	1104	1.92559	0.962795	3.72055	10204.1	10000	0.833333	0.166667
1105	6	0.333333	1	0.666667	0.333333	0.666667	0.384769	1	1105	1.92385	0.961923	3.80768	10213.3	10009	0.832731	0.167269
1106	6	0.333333	1	0.666667	0.333333	0.666667	0.384421	1	1106	1.92211	0.961053	3.89465	10213.3	10009	0.832882	0.167118
1107	6	0.333333	1	0.666667	0.333333	0.666667	0.384074	1	1107	1.92037	0.960185	3.98147	10213.3	10009	0.833032	0.166968
1108	6	0.333333	1	0.666667	0.333333	0.666667	0.383727	1	1108	1.91864	0.959319	4.06813	10213.3	10009	0.833183	0.166817
1109	6	0.333333	1	0.666667	0.333333	0.666667	0.383381	1	1109	1.91691	0.958454	4.15463	10213.3	10009	0.833333	0.166667
1110	6	0.333333	1	0.666667	0.333333	0.666667	0.383036	1	1110	1.91518	0.95759	4.24098	10204.1	10000	0.833333	0.166667
1111	6	0.333333	1	0.666667	0.333333	0.666667	0.382691	1	1111	1.91346	0.956728	4.32717	10213.3	10009	0.832734	0.167266
1112	6	0.333333	1	0.666667	0.333333	0.666667	0.382347	1	1112	1.91174	0.955868	4.4132	10213.3	10009	0.832884	0.167116
1113	6	0.333333	1	0.666667	0.333333	0.666667	0.382004	1	1113	1.91002	0.955009	4.49909	10213.2	10009	0.833034	0.166966
1114	6	0.333333	1	0.666667	0.333333	0.666667	0.381661	1	1114	1.9083	0.954152	4.58481	10213.2	10009	0.833184	0.166816
1115	6	0.333333	1	0.666667	0.333333	0.666667	0.381318	1	1115	1.90659	0.953296	4.67039	10213.2	10009	0.833333	0.166667
1116	6	0.333333	1	0.666667	0.333333	0.666667	0.380977	1	1116	1.90488	0.952442	4.75581	10204.1	10000	0.833333	0.166667
1117	6	0.333333	1	0.666667	0.333333	0.666667	0.380636	1	1117	1.90318	0.951589	4.84108	10213.2	10009	0.832737	0.167263
1118	6	0.333333	1	0.666667	0.333333	0.666667	0.380295	1	1118	1.90148	0.950738	4.92619	10213.2	10008.9	0.832887	0.167113
1119	6	0.333333	1	0.666667	0.333333	0.666667	0.379955	1	1119	1.89978	0.949888	5.01116	10213.2	10008.9	0.833036	0.166964
1120	6	0.333333	1	0.666667	0.333333	0.666667	0.379616	1	1120	1.89808	0.94904	5.09597	10213.2	10008.9	0.833185	0.166815
1121	6	0.333333	1	0.666667	0.333333	0.666667	0.379277	1	1121	1.89639	0.948194	5.18063	10213.2	10008.9	0.833333	0.166667
1122	6	0.333333	1	0.666667	0.333333	0.666667	0.378939	1	1122	1.8947	0.947349	5.26514	10204.1	10000	0.833333	0.166667
1123	6	0.333333	1	0.666667	0.333333	0.666667	0.378602	1	1123	1.89301	0.946505	5.3495	10213.2	10008.9	0.83274	0.16726
1124	6	0.333333	1	0.666667	0.333333	0.666667	0.378265	1	1124	1.89133	0.945663	5.4337	10213.2	10008.9	0.832889	0.167111
1125	6	0.333333	1	0.666667	0.333333	0.666667	0.377929	1	1125	1.88964	0.944822	5.51776	10213.2	10008.9	0.833037	0.166963
1126	6	0.333333	1	0.666667	0.333333	0.666667	0.377593	1	1126	1.88797	0.943983	5.60167	10213.1	10008.9	0.833185	0.166815
1127	6	0.333333	1	0.666667	0.333333	0.666667	0.377258	1	1127	1.88629	0.943146	5.68543	10213.1	10008.9	0.833333	0.166667
1128	6	0.333333	1	0.666667	0.333333	0.666667	0.376924	1	1128	1.88462	0.94231	5.76905	10204.1	10000	0.833333	0.166667
1129	6	0.333333	1	0.666667	0.333333	0.666667	0.37659	1	1129	1.88295	0.941475	5.85251	10213.1	10008.9	0.832743	0.167257
1130	6	0.333333	1	0.666667	0.333333	0.666667	0.376257	1	1130	1.88128	0.940642	5.93583	10213.1	10008.8	0.832891	0.167109
1131	6	0.333333	1	0.666667	0.333333	0.666667	0.375924	1	1131	1.87962	0.93981	6.01899	10213.1	10008.8	0.833039	0.166961
1132	6	0.333333	1	0.666667	0.333333	0.666667	0.375592	1	1132	1.87796	0.93898	6.10202	10213.1	10008.8	0.833186	0.166814
1133	6	0.333333	1	0.666667	0.333333	0.666667	0.37526	1	1133	1.8763	0.938151	6.18489	10213.1	10008.8	0.833333	0.166667
1134	6	0.333333	1	0.666667	0.333333	0.666667	0.37493	1	1134	1.87465	0.937324	6.26762	10204.1	10000	0.833333	0.166667
1135	6	0.333333	1	0.666667	0.333333	0.666667	0.374599	1	1135	1.873	0.936498	6.35021	10213.1	10008.8	0.832746	0.167254
1136	6	0.333333	1	0.666667	0.333333	0.666667	0.374269	1	1136	1.87135	0.935674	6.43264	10213.1	10008.8	0.832894	0.167106
1137	6	0.333333	1	0.666667	0.333333	0.666667	0.37394	1	1137	1.8697	0.934851	6.51494	10213.1	10008.8	0.83304	0.16696
1138	6	0.333333	1	0.666667	0.333333	0.666667	0.373612	1	1138	1.86806	0.934029	6.59709	10213	10008.8	0.833187	0.166813
1139	6	0.333333	1	0.666667	0.333333	0.666667	0.373284	1	1139	1.86642	0.933209	6.67909	10213	10008.8	0.833333	0.166667
1140	6	0.333333	1	0.666667	0.333333	0.666667	0.372956	1	1140	1.86478	0.932391	6.76095	10204.1	10000	0.833333	0.166667
1141	6	0.333333	1	0.666667	0.333333	0.666667	0.372629	1	1141	1.86315	0.931573	6.84267	10213	10008.8	0.83275	0.16725
1142	6	0.333333	1	0.666667	0.333333	0.666667	0.372303	1	1142	1.86152	0.930758	6.92424	10213	10008.8	0.832896	0.167104
1143	6	0.333333	1	0.666667	0.333333	0.666667	0.371977	1	1143	1.85989	0.929943	7.00567	10213	10008.7	0.833042	0.166958
1144	6	0.333333	1	0.666667	0.333333	0.666667	0.371652	1	1144	1.85826	0.92913	7.08696	10213	10008.7	0.833188	0.166812
1145	6	0.333333	1	0.666667	0.333333	0.666667	0.371328	1	1145	1.85664	0.928319	7.16811	10213	10008.7	0.833333	0.166667
1146	6	0.333333	1	0.666667	0.333333	0.666667	0.371004	1	1146	1.85502	0.927509	7.24911	10204.1	10000	0.833333	0.166667
1147	6	0.333333	1	0.666667	0.333333	0.666667	0.37068	1	1147	1.8534	0.9267	7.32998	10213	10008.7	0.832753	0.167247
1148	6	0.333333	1	0.666667	0.333333	0.666667	0.370357	1	1148	1.85179	0.925893	7.4107	10213	10008.7	0.832898	0.167102
1149	6	0.333333	1	0.666667	0.333333	0.666667	0.370035	1	1149	1.85017	0.925087	7.49128	10213	10008.7	0.833043	0.166957
1150	6	0.333333	1	0.666667	0.333333	0.666667	0.369713	1	1150	1.84857	0.924283	7.57172	10213	10008.7	0.833189	0.166811
1151	6	0.333333	1	0.666667	0.333333	0.666667	0.369392	1	1151	1.84696	0.92348	7.65203	10212.9	10008.7	0.833333	0.166667
1152	6	0.333333	1	0.666667	0.333333	0.666667	0.369071	1	1152	1.84536	0.922678	7.73219	10204.1	10000	0.833333	0.166667
1153	6	0.333333	1	0.666667	0.333333	0.666667	0.368751	1	1153	1.84376	0.921878	7.81221	10212.9	10008.7	0.832756	0.167244
1154	6	0.333333	1	0.666667	0.333333	0.666667	0.368432	1	1154	1.84216	0.921079	7.8921	10212.9	10008.7	0.8329	0.1671
1155	6	0.333333	1	0.666667	0.333333	0.666667	0.368113	1	1155	1.84056	0.920282	7.97185	10212.9	10008.7	0.833045	0.166955
1156	6	0.333333	1	0.666667	0.333333	0.666667	0.367794	1	1156	1.83897	0.919485	8.05146	10212.9	10008.7	0.833189	0.166811
1157	6	0.333333	1	0.666667	0.333333	0.666667	0.367476	1	1157	1.83738	0.918691	8.13093	10212.9	10008.6	0.833333	0.166667
1158	6	0.333333	1	0.666667	0.333333	0.666667	0.367159	1	1158	1.83579	0.917897	8.21026	10204.1	10000	0.833333	0.166667
1159	6	0.333333	1	0.666667	0.333333	0.666667	0.366842	1	1159	1.83421	0.917105	8.28946	10212.9	10008.6	0.832759	0.167241
1160	6	0.333333	1	0.666667	0.333333	0.666667	0.366526	1	1160	1.83263	0.916315	8.36852	10212.9	10008.6	0.832903	0.167097
1161	6	0.333333	1	0.666667	0.333333	0.666667	0.36621	1	1161	1.83105	0.915526	8.44744	10212.9	10008.6	0.833046	0.166954
1162	6	0.333333	1	0.666667	0.333333	0.666667	0.365895	1	1162	1.82948	0.914738	8.52623	10212.9	10008.6	0.83319	0.16681
1163	6	0.333333	1	0.666667	0.333333	0.666667	0.36558	1	1163	1.8279	0.913951	8.60489	10212.9	10008.6	0.833333	0.166667
1164	6	0.333333	1	0.666667	0.333333	0.666667	0.365266	1	1164	1.82633	0.913166	8.6834	10204.1	10000	0.833333	0.166667
1165	6	0.333333	1	0.666667	0.333333	0.666667	0.364953	1	1165	1.82476	0.912382	8.76179	10212.8	10008.6	0.832762	0.167238
1166	6	0.333333	1	0.666667	0.333333	0.666667	0.36464	1	1166	1.8232	0.9116	8.84004	10212.8	10008.6	0.832905	0.167095
1167	6	0.333333	1	0.666667	0.333333	0.666667	0.364327	1	1167	1.82164	0.910818	8.91815	10212.8	10008.6	0.833048	0.166952
1168	6	0.333333	1	0.666667	0.333333	0.666667	0.364015	1	1168	1.82008	0.910039	8.99613	10212.8	10008.6	0.833191	0.166809
1169	6	0.333333	1	0.666667	0.333333	0.666667	0.363704	1	1169	1.81852	0.90926	9.07398	10212.8	10008.6	0.833333	0.166667
1170	6	0.333333	1	0.666667	0.333333	0.666667	0.363393	1	1170	1.81697	0.908483	9.15169	10204.1	10000	0.833333	0.166667
1171	6	0.333333	1	0.666667	0.333333	0.666667	0.363083	1	1171	1.81541	0.907707	9.22928	10212.8	10008.5	0.832765	0.167235
1172	6	0.333333	1	0.666667	0.333333	0.666667	0.362773	1	1172	1.81387	0.906933	9.30673	10212.8	10008.5	0.832907	0.167093
1173	6	0.333333	1	0.666667	0.333333	0.666667	0.362464	1	1173	1.81232	0.90616	9.38404	10212.8	10008.5	0.833049	0.166951
1174	6	0.333333	1	0.666667	0.333333	0.666667	0.362155	1	1174	1.81078	0.905388	9.46123	10212.8	10008.5	0.833191	0.166809
1175	6	0.333333	1	0.666667	0.333333	0.666667	0.361847	1	1175	1.80923	0.904617	9.53828	10212.8	10008.5	0.833333	0.166667
1176	6	0.333333	1	0.666667	0.333333	0.666667	0.361539	1	1176	1.8077	0.903848	9.61521	10204.1	10000	0.833333	0.166667
1177	6	0.333333	1	0.666667	0.333333	0.666667	0.361232	1	1177	1.80616	0.90308	9.692	10212.8	10008.5	0.832767	0.167233
1178	6	0.333333	1	0.666667	0.333333	0.666667	0.360925	1	1178	1.80463	0.902313	9.76866	10212.7	10008.5	0.832909	0.167091
1179	6	0.333333	1	0.666667	0.333333	0.666667	0.360619	1	1179	1.8031	0.901548	9.84519	10212.7	10008.5	0.833051	0.166949
1180	6	0.333333	1	0.666667	0.333333	0.666667	0.360314	1	1180	1.80157	0.900784	9.9216	10212.7	10008.5	0.833192	0.166808
1181	6	0.333333	1	0.666667	0.333333	0.666667	0.360009	1	1181	1.80004	0.900021	9.99787	10212.7	10008.5	0.833333	0.166667
1182	6	0.333333	1	0.666667	0.333333	0.666667	0.359704	1	1182	1.79852	0.89926	10.074	10204.1	10000	0.833333	0.166667
1183	6	0.333333	1	0.666667	0.333333	0.666667	0.3594	1	1183	1.797	0.8985	10.15	10212.7	10008.5	0.83277	0.16723
1184	6	0.333333	1	0.666667	0.333333	0.666667	0.359096	1	1184	1.79548	0.897741	10.2259	10212.7	10008.4	0.832911	0.167089
1185	6	0.333333	1	0.666667	0.333333	0.666667	0.358793	1	1185	1.79397	0.896983	10.3017	10212.7	10008.4	0.833052	0.166948
1186	6	0.333333	1	0.666667	0.333333	0.666667	0.358491	1	1186	1.79245	0.896227	10.3773	10212.7	10008.4	0.833193	0.166807
1187	6	0.333333	1	0.666667	0.333333	0.666667	0.358189	1	1187	1.79094	0.895472	10.4528	10212.7	10008.4	0.833333	0.166667
1188	6	0.333333	1	0.666667	0.333333	0.666667	0.357887	1	1188	1.78944	0.894718	10.5282	10204.1	10000	0.833333	0.166667
1189	6	0.333333	1	0.666667	0.333333	0.666667	0.357586	1	1189	1.78793	0.893966	10.6034	10212.7	10008.4	0.832773	0.167227
1190	6	0.333333	1	0.666667	0.333333	0.666667	0.357286	1	1190	1.78643	0.893214	10.6786	10212.7	10008.4	0.832914	0.167086
1191	6	0.333333	1	0.666667	0.333333	0.666667	0.356986	1	1191	1.78493	0.892464	10.7536	10212.6	10008.4	0.833054	0.166946
1192	6	0.333333	1	0.666667	0.333333	0.666667	0.356686	1	1192	1.78343	0.891716	10.8284	10212.6	10008.4	0.833194	0.166806
1193	6	0.333333	1	0.666667	0.333333	0.666667	0.356387	1	1193	1.78194	0.890968	10.9032	10212.6	10008.4	0.833333	0.166667
1194	6	0.333333	1	0.666667	0.333333	0.666667	0.356089	1	1194	1.78044	0.890222	10.9778	10204.1	10000	0.833333	0.166667
1195	6	0.333333	1	0.666667	0.333333	0.666667	0.355791	1	1195	1.77895	0.889477	11.0523	10212.6	10008.4	0.832776	0.167224
1196	6	0.333333	1	0.666667	0.333333	0.666667	0.355493	1	1196	1.77747	0.888733	11.1267	10212.6	10008.4	0.832916	0.167084
1197	6	0.333333	1	0.666667	0.333333	0.666667	0.355196	1	1197	1.77598	0.887991	11.2009	10212.6	10008.4	0.833055	0.166945
1198	6	0.333333	1	0.666667	0.333333	0.666667	0.3549	1	1198	1.7745	0.88725	11.275	10212.6	10008.3	0.833194	0.166806
1199	6	0.333333	1	0.666667	0.333333	0.666667	0.354604	1	1199	1.77302	0.88651	11.349	10212.6	10008.3	0.833333	0.166667
1200	6	0.333333	1	0.666667	0.333333	0.666667	0.354308	1	1200	1.77154	0.885771	11.4229	10204.1	10000	0.833333	0.166667

## Sheet: ESM1_CHM
ESM Database for pre-packed resin-based protein A affinity liquid chromatography						Batches per Segment					Production Scaling Bases
						Pd	Tr1	Su	Tr2		Cycle number based terms
Operational Bases & Assumptions						N/A	0	35	7		Procedure based terms
ID	Value	Unit	Comment
Model column	HiTrap MabSelect SuRe					Cycles per Segment
Column bed volume	1	mL				Pd	Tr1	Su	Tr2
Column DBC	30	mg hIgG/mL				N/A	0	315	63
Protocol Source	https://research.fredhutch.org/content/dam/stripe/hahn/methods/biochem/Affinity_Chromatography_Handbook-Antibodies.pdf	Affinity Chromatography Handbook, Vol. 1: Antibodies (pg 89-91, 154)
Flowrates	Midpoint of handbook range; 1 mL/min assumption when not specified
Batch size	242.954
Batch volume	242.954	mg mAb/batch
Effective batches/batch	9	mL/batch
Procedure
Operations (OP)													Pre-deployment (Pd)					Transit to Mars (Tr1)					Surface Operations (Su)					Return Transit (Tr2)							Raw Materials (RM) & Consumables (CO)										Equipment (EQ)
ID	Description	EQ/RM/CO Used, ID	EQ/RM/CO Units (% vol. basis)	Duration (min)	Labor Time Factor (min/min dur.)	Amt @ Pd	Amt per Tr1	Amt @ Tr1	Amt per Su	Amt @ Su	Amt per Tr2	Amt @ Tr2	M (kg)	V (m^3)	P (kW)	C (kW)	T (CM-h)	M (kg)	V (m^3)	P (kW)	C (kW)	T (CM-h)	M (kg)	V (m^3)	P (kW)	C (kW)	T (CM-h)	M (kg)	V (m^3)	P (kW)	C (kW)	T (CM-h)	Comments		ID	Description	Unit Mass (g)	Unit Mass (kg)	Unit Volume (mL)	Unit Volume (m^3)	# Use Cycles	Comments	Source		ID	Description	Mass (kg)	Volume (m3)	Power Req. (kW)
OP1_01	Collection Preparation	Prepare tubes		0.9	1	0	0	0	4.725	4.725	0.945	0.945					0					0					4.725					0.945	Prepare collection tubes with neutralizing buffer-- 60-200 μl of 1 M Tris-HCl per ml of fraction to be collected. 130uL used per 1mL. Assume 5mL collected		RM1_01	1 M Tris-HCl, pH 9.0	1	0.001	1	1e-06		Neutralizing buffer			EQ1_01	Pipettor (1 mL)	0.1288	0.0004158	0
		EQ1_01	1			0	1	1	1	1	1	1	0	0	0	0		0.1288	0.0004158	0	0		0.1288	0.0004158	0	0		0.1288	0.0004158	0	0				RM1_02	Distilled water	1	0.001	1	1e-06					EQ1_02	AKTA Avant	116	0.402996	0.64
		RM1_01	0.65			0	0	245.7	204.75	245.7	40.95	40.95	0	0				0.2457	0.0002457				0.2457	0.0002457				0.04095	4.095e-05						RM1_03	0.02 M sodium phosphate, 0.15 M sodium chloride, pH 7.2	1	0.001	1	1e-06		Binding buffer			EQ1_03	Tubing	0.1	1e-05	0
		CO1_01	2			0	0	756	630	756	126	126	0	0				2.76696	0.00235872				2.76696	0.00235872				0.46116	0.00039312						RM1_04	0.1 M sodium citrate, pH 3.0 to 3.6	1	0.001	1	1e-06		Elution buffer
		CO1_02	1			0	0	378	315	378	63	63	0	0				0.2079	0.000190831				0.2079	0.000190831				0.03465	3.18052e-05						RM1_05	0.5 M sodium hydroxide	1	0.001	1	1e-06		CIP buffer
		CO1_03	5			0	0	1890	1575	1890	315	315	0	0				2.0412	0.00672984				2.0412	0.00672984				0.3402	0.00112164						RM1_06	20% ethanol	0.96	0.00096	1	1e-06		Storage buffer
OP1_02	Column Preparation	Connect and wash out column		15	1	0	0	0	78.75	78.75	15.75	15.75					0					0					78.75					15.75	Fill syringe/tubing with distilled water. Connect column, tubing and ports. Wash out ethanol in column with 3-5 CV (mL), 4mL used, of distilled water		CO1_01	Nitrile gloves (M)	3.66	0.00366	3.12	3.12e-06	1	direct measurement
		EQ1_02	1			0	1	1	1	1	1	1	0	0	0	0		116	0.402996	0	0		116	0.402996	0.64	0		116	0.402996	0.64	0				CO1_02	Pipette tips (1 mL)	0.55	0.00055	0.504845	5.04845e-07	1	direct measurement
		EQ1_03	1			0	1	1	1	1	1	1	0	0	0	0		0.1	1e-05	0	0		0.1	1e-05	0	0		0.1	1e-05	0	0				CO1_03	eppindorf tubes (1.5mL)	1.08	0.00108	3.56076	3.56076e-06	1	direct measurement
		RM1_02	4			0	0	1512	1260	1512	252	252	0	0				1.512	0.001512				1.512	0.001512				0.252	0.000252						CO1_04	Syringe (6mL)	5.49	0.00549	20.4108	2.04108e-05	1	direct measurement
		CO1_04	1			0	0	378	315	378	63	63	0	0				2.07522	0.00771528				2.07522	0.00771528				0.34587	0.00128588						CO1_05	HiTrap MabSelect SuRe Column (comsumable)	12.44	0.01244	14.7219	1.47219e-05	100	direct measurement	https://www.cytivalifesciences.com/en/us/shop/chromatography/prepacked-columns/affinity-antibody/hitrap-mabselect-sure-p-05659#tech-spec-table
		CO1_05	1			0	0	4	3.15	4	0.63	1	0	0				0.04976	5.88876e-05				0.04976	5.88876e-05				0.01244	1.47219e-05						resin lifetime:
OP1_03	Equilibration	Equilibrate column		10	0.05	0	0	0	2.625	2.625	0.525	0.525					0					0					2.625					0.525	Equilibrate column with 10 CV (mL) binding buffer at 1mL/min		https://cdn.cytivalifesciences.com/dmm3bwsv3/AssetStream.aspx?mediaformatid=10061&destinationid=10016&assetid=26523
		RM1_03	10			0	0	3780	3150	3780	630	630	0	0				3.78	0.00378				3.78	0.00378				0.63	0.00063						https://cdn.cytivalifesciences.com/dmm3bwsv3/AssetStream.aspx?mediaformatid=10061&destinationid=10016&assetid=15713
OP1_04	Sample load	Load sample		405.924	0.05	0	0	0	106.555	106.555	21.311	21.311					0					0					106.555					21.311	Apply sample to column using syringe/pump. Flow rate 0.2-1 mL/min (0.6mL/min used)		**resin capacity decreased with each cycle
		SOLN	242.954
		CO1_04	1			0	0	378	315	378	63	63	0	0				2.07522	0.00771528				2.07522	0.00771528				0.34587	0.00128588
OP1_05	Wash	Wash column		5	0.05	0	0	0	1.3125	1.3125	0.2625	0.2625					0					0					1.3125					0.2625	Wash column with binding buffer with 5-10 CV (mL), 7.5 CV used, until no material in effluent. Flow of 1-2 mL/min, 1.5 mL/min used
		RM1_03	7.5			0	0	2835	2362.5	2835	472.5	472.5	0	0				2.835	0.002835				2.835	0.002835				0.4725	0.0004725
OP1_06	Elution	Elute product		3.33333	0.05	0	0	0	0.875	0.875	0.175	0.175					0					0					0.875					0.175	Assume step elution: flow 5 CV (mL) of elution buffer. Flow 1-2 mL/min. 1.5mL/min used
		RM1_04	5			0	0	1890	1575	1890	315	315	0	0				1.89	0.00189				1.89	0.00189				0.315	0.000315
OP1_07	Clean-in-Place			17.5	0.05	0	0	0	4.59375	4.59375	0.91875	0.91875					0					0					4.59375					0.91875	CIP with at least 2 CV (mL) of 0.1 - 0.5M NaOH with contact time 10-15 minutes (0.16mL/min used). Wash with 5 CV binding buffer (1mL/min assumed)
		RM1_05	2			0	0	756	630	756	126	126	0	0				0.756	0.000756				0.756	0.000756				0.126	0.000126
		RM1_03	5			0	0	1890	1575	1890	315	315	0	0				1.89	0.00189				1.89	0.00189				0.315	0.000315
OP1_08	Re-equilibration			7.5	0.05	0	0	0	0.21875	0.21875	0.04375	0.04375					0					0					0.21875					0.04375	Re-equilibrate with 5-10 mL (7.5mL used) of binding buffer (1mL/min assumed)
		RM1_03	7.5			0	0	2835	2362.5	2835	472.5	472.5	0	0				2.835	0.002835				2.835	0.002835				0.4725	0.0004725
OP1_09	Storage	Flush column		4	0.05	0	0	0	1.05	1.05	0.21	0.21					0					0					1.05					0.21	Flush column with 20% ethanol (4 mL used, consistency with OP1_02; lack of protocol guidance; assume 1mL/min) and store at 2°C to 8°C
		Store column		2	1	0	0	0	10.5	10.5	2.1	2.1					0					0					10.5					2.1
		RM1_06	4			0	0	1512	1260	1512	252	252	0	0				1.45152	0.001512				1.45152	0.001512				0.24192	0.000252
			Total Duration	2968.29	h							TOTALS	0	0	0	0	0	142.64	0.445446	0	0	0	142.64	0.445446	0.64	0	211.205	120.635	0.410431	0.64	0	42.241
				123.679	days							LABOR					0					0					211.205					42.241
												EQUIPMENT	0	0	0	0	0	116.229	0.403422	0	0	0	116.229	0.403422	0.64	0	0	116.229	0.403422	0.64	0	0
												RAW MAT	0	0	0	0	0	17.1952	0.0172557	0	0	0	17.1952	0.0172557	0	0	0	2.86587	0.00287595	0	0	0
			unit duration	471.157								CONSUMBL	0	0	0	0	0	9.21626	0.0247688	0	0	0	9.21626	0.0247688	0	0	0	1.54019	0.00413305	0	0	0
			power use duration	468.257
			fraction power use time	0.993845
[truncated: 3 more columns]

## Sheet: ESM2_SPN
ESM Database for spin column-based protein A						Defined Batches per Segment					Production Scaling Bases
						Pd	Tr1	Su	Tr2		Cycle number based terms
Operational Bases & Assumptions						N/A	0	35	7		Units based terms
ID	Value	Unit	Comment								Units + Cycle number based terms
Model column	Protein A HP SpinTrap					Cycles per Segment					Procedure based terms
Column volume	0.8	mL				Pd	Tr1	Su	Tr2
Column DBC	1	mg hIgG/column (at least)				N/A	0	805	161
Protocol Source	https://www.cytivalifesciences.co.jp/tech_support/manual/pdf/28906770.pdf	Protein A HP SpinTrap Instructions 28-9067-70 AB
Unit Basis	0.6	mL, max stream volume				Units per Segment
Batch product mass	242.954	mg mAb				Pd	Tr1	Su	Tr2
Column need by mass	243	column units/batch				N/A	0	14175	2835
Batch volume	242.954	mL
Column need by vol	405	column units/batch
Spin columns per batch	405	column units/batch
Columns per centrifuge	18	column slots/centrifuge
Effective batches/batch	23
Procedure
Operations (OP)													Pre-deployment (Pd)					Transit to Mars (Tr1)					Surface Operations (Su)					Return Transit (Tr2)							Raw Materials (RM) & Consumables (CO)										Equipment (EQ)
ID	Description	EQ/RM/CO/Labor Used, ID	EQ/RM/CO Units (% vol. basis)	Duration (min)	Labor Time Factor (min/min dur.)	Amt @ Pd	Amt per Tr1	Amt @ Tr1	Amt per Su	Amt @ Su	Amt per Tr2	Amt @ Tr2	M (kg)	V (m^3)	P (kW)	C (kW)	T (CM-h)	M (kg)	V (m^3)	P (kW)	C (kW)	T (CM-h)	M (kg)	V (m^3)	P (kW)	C (kW)	T (CM-h)	M (kg)	V (m^3)	P (kW)	C (kW)	T (CM-h)	Comments		ID	Description	Unit Mass (g)	Unit Mass (kg)	Unit Volume (mL)	Unit Volume (m^3)	# Use Cycles	Comments	Source		ID	Description	Mass (kg)	Volume (m3)	Power Req. (kW)
OP2_01	Collection Preparation	Prep tubes		1	1	0	0	0	59.0333	59.0333	11.8067	11.8067					0					0					59.0333					11.8067	• Prepare 2 collection tubes per sample for eluted fractions, each containing 30 μl neutralizing buffer.		RM2_01	1 M Tris-HCl, pH 9.0	1	0.001	1	1e-06		Neutralizing buffer			EQ2_01	Pipettor (200 uL)	0.1165	0.000374976	0
		EQ2_01	1			0	1	1	1	1	1	1	0	0	0	0		0.1165	0.000374976	0	0		0.1165	0.000374976	0	0		0.1165	0.000374976	0	0				RM2_02	0.02 M sodium phosphate, pH 7.0	1	0.001	1	1e-06		Binding buffer			EQ2_02	Pipettor (1 mL)	0.1288	0.0004158	0
		RM2_01	0.03			0	0	510.3	425.25	510.3	85.05	85.05	0	0				0.5103	0.0005103				0.5103	0.0005103				0.08505	8.505e-05						RM2_03	0.1 M glycine-HCl, pH 2.7	1	0.001	1	1e-06		Elution buffer			EQ2_03	Centrifuge	22	0.0345	0.32
		CO2_01	2			0	0	1932	1610	1932	322	322	0	0				7.07112	0.00602784				7.07112	0.00602784				1.17852	0.00100464						CO2_01	Nitrile gloves (M)	3.66	0.00366	3.12	3.12e-06	1	direct measurement			EQ2_04	Bottom cap removal tool	0	0	0
		CO2_02	1			0	0	966	805	966	161	161	0	0				0.27048	0.000270886				0.27048	0.000270886				0.04508	4.51476e-05						CO2_02	Pipette tips (200 uL)	0.28	0.00028	0.28042	2.8042e-07	1	direct measurement
		CO2_03	2			0	0	34020	28350	34020	5670	5670	0	0				37.422	0.161516				37.422	0.161516				6.237	0.0269193						CO2_03	eppindorf tubes (2 mL)	1.1	0.0011	4.74768	4.74768e-06	1	direct measurement
OP2_02	Column Preparation	Resuspend + remove caps		0.5	1	0	0	0	29.5167	29.5167	5.90333	5.90333					0					0					29.5167					5.90333	• Resuspend medium. • Remove the bottom cap from the column with help of the plastic bottom cap removal tool. Save the bottom cap.		CO2_04	Pipette tips (1 mL)	0.55	0.00055	0.504845	5.04845e-07	1	direct measurement
		Centrifugation		1	0.5	0	0	0	18.1125	18.1125	3.6225	3.6225					0					0					18.1125					3.6225	• Remove the storage solution by centrifugation for 30 s at 70-100 × g.		CO2_05	Protein A HP SpinTrap column	2.06	0.00206	9.0432	9.0432e-06	1	Based on amicon 0.5mL filter, scaled up to 0.8mL
		EQ2_02	1			0	1	1	1	1	1	1	0	0	0	0		0.1288	0.0004158	0	0		0.1288	0.0004158	0	0		0.1288	0.0004158	0	0
		EQ2_03	1			0	1	1	1	1	1	1	0	0	0	0		22	0.0345	0	0		22	0.0345	0.32	0		22	0.0345	0.32	0
		EQ2_04	1			0	1	1	1	1	1	1	0	0	0	0		0	0	0	0		0	0	0	0		0	0	0	0
		CO2_04	1			0	0	966	805	966	161	161	0	0				0.5313	0.00048768				0.5313	0.00048768				0.08855	8.128e-05
		CO2_05	1			0	0	17010	14175	17010	2835	2835	0	0				35.0406	0.00858741				35.0406	0.153825				5.8401	0.0256375
		CO2_03	1			0	0	17010	14175	17010	2835	2835	0	0				18.711	0.080758				18.711	0.080758				3.1185	0.0134597
OP2_03	Equilibration	Add buffer		0.5	1	0	0	0	29.5167	29.5167	5.90333	5.90333					0					0					29.5167					5.90333	• Add 600 μl binding buffer.
		Centrifugation		1	0.5	0	0	0	18.1125	18.1125	3.6225	3.6225					0					0					18.1125					3.6225	• Centrifuge for 30 s at 70-100 × g. Remove FT
		CO2_04	1			0	0	966	805	966	161	161
		RM2_02	0.6			0	0	10206	8505	10206	1701	1701	0	0				10.206	0.010206				10.206	0.010206				1.701	0.001701
OP2_04	Sample load	Load sample		0.5	1	0	0	0	29.5167	29.5167	5.90333	5.90333					0					0					29.5167					5.90333	• Add maximum 600 μl of the antibody solution.
		Incubate		4	0.1	0	0	0	5.36667	5.36667	1.07333	1.07333					0					0					5.36667					1.07333	• Secure the top cap tightly and incubate for 4 min while gently mixing.
		Centrifugation		1	0.5	0	0	0	18.1125	18.1125	3.6225	3.6225					0					0					18.1125					3.6225	• Centrifuge for 30 s at 70-100 × g. Remove FT
		CO2_04	1			0	0	1771	1610	1771	161	161	0	0				0.97405	0.00089408				0.97405	0.00089408				0.08855	8.128e-05
		SOLN	0.6
OP2_05	Wash	Add buffer (2x)		1	1	0	0	0	59.0333	59.0333	11.8067	11.8067					0					0					59.0333					11.8067	• Add 600 μl binding buffer (2x)
		Centrifugation (2x)		2	0.5	0	0	0	36.225	36.225	7.245	7.245					0					0					36.225					7.245	• Centrifuge for 30 s at 70-100 × g (2x). Remove FT
		CO2_04	2			0	0	1932	1610	1932	322	322	0	0				1.0626	0.000975361				1.0626	0.000975361				0.1771	0.00016256
		RM2_02	1.2			0	0	20412	17010	20412	3402	3402	0	0				20.412	0.020412				20.412	0.020412				3.402	0.003402
OP2_06	Elution	Add buffer + mix (2x)		1	1	0	0	0	59.0333	59.0333	11.8067	11.8067					0					0					59.0333					11.8067	• Add 400 μl of elution buffer and mix by inversion. (2x) • Place the column in a 2 ml microcentrifuge tube containing 30 μl neutralizing buffer (see step 1). (2x)
		Centrifugation (2x)		2	0.5	0	0	0	36.225	36.225	7.245	7.245					0					0					36.225					7.245	• Centrifuge for 30 s at 70 × g and collect the eluate. (2x)
		CO2_04	2			0	0	1932	1610	1932	322	322	0	0				1.0626	0.000975361				1.0626	0.000975361				0.1771	0.00016256
		RM2_03	0.8			0	0	13608	11340	13608	2268	2268	0	0				13.608	0.013608				13.608	0.013608				2.268	0.002268
			Total Duration	660.1	h							TOTALS	0	0	0	0	0	169.127	0.34052	0	0	0	169.127	0.485757	0.32	0	397.804	46.6519	0.110301	0.32	0	79.5608
				27.5042	days							LABOR					0					0					397.804					79.5608
												EQUIPMENT	0	0	0	0	0	22.2453	0.0352908	0	0	0	22.2453	0.0352908	0.32	0	0	22.2453	0.0352908	0.32	0	0
												RAW MAT	0	0	0	0	0	44.7363	0.0447363	0	0	0	44.7363	0.0447363	0	0	0	7.45605	0.00745605	0	0	0
			unit duration	15.5								CONSUMBL	0	0	0	0	0	102.146	0.260493	0	0	0	102.146	0.40573	0	0	0	16.9505	0.067554	0	0	0
			power use duration	7
			fraction power use time	0.451613
[truncated: 3 more columns]

## Sheet: ESM3_MAG
ESM Database for magnetic bead-based protein A						Defined Batches per Segment					Production Scaling Bases
						Pd	Tr1	Su	Tr2		Cycle number based terms
Operational Bases & Assumptions						N/A	0	35	7		Units based terms
ID	Value	Unit	Comment								Units + Cycle number based terms
Model column	Protein A Mag Sepharose Xtra					Cycles per Segment					Procedure based terms
Tube volume	2	mL				Pd	Tr1	Su	Tr2
Tube DBC	2.7	mg per tube (>27mg hIgG/mL)				N/A	0	4725	945
Protocol Source	https://cdn.cytivalifesciences.com/dmm3bwsv3/AssetStream.aspx?mediaformatid=10061&destinationid=10016&assetid=15782	Protein A Mag Sepharose™ Xtra Instructions 28-9670-57 AA
Unit Basis	0.3	mL, max mAb stream volume				Units per Segment
Batch product mass	242.954	mg mAb				Pd	Tr1	Su	Tr2
Tube need by mass	90					N/A	0	28350	5670
Batch volume	242.954	mL mAb stream
Tube need by vol	810
Tubes per batch	810	tube units/batch
mAb stream per tube	0.299944	mL mAb stream/tube
Tubes per rack	6	tubes/rack
Effective batches/batch	135
Procedure
Operations (OP)													Pre-deployment (Pd)					Transit to Mars (Tr1)					Surface Operations (Su)					Return Transit (Tr2)							Raw Materials (RM) & Consumables (CO)										Equipment (EQ)
ID	Description	EQ/RM/CO/Labor Used, ID	EQ/RM/CO Units (% vol. basis)	Duration (min)	Labor Time Factor (min/min dur.)	Amt @ Pd	Amt per Tr1	Amt @ Tr1	Amt per Su	Amt @ Su	Amt per Tr2	Amt @ Tr2	M (kg)	V (m^3)	P (kW)	C (kW)	T (CM-h)	M (kg)	V (m^3)	P (kW)	C (kW)	T (CM-h)	M (kg)	V (m^3)	P (kW)	C (kW)	T (CM-h)	M (kg)	V (m^3)	P (kW)	C (kW)	T (CM-h)	Comments		ID	Description	Unit Mass (g)	Unit Mass (kg)	Unit Volume (mL)	Unit Volume (m^3)	# Use Cycles	Comments	Source		ID	Description	Mass (kg)	Volume (m3)	Power Req. (kW)
OP3_01	Magnetic Bead Preparation	Vortex slurry		1	1	0	0	0	78.75	78.75	15.75	15.75					0					0					78.75					15.75	• Mix the medium slurry thoroughly by vortexing.		RM3_01	PBS (137mM NaCl, 2.7mM KCl, 100mM Na2HPO4, 2mM KH2PO4, pH 7.4)	1	0.001	1	1e-06		Binding Buffer			EQ3_01	Pipettor (200 uL)	0.1165	0.000374976	0
		Prepping tubes		0.5	1	0	0	0	78.75	78.75	15.75	15.75					0					0					78.75					15.75	• Place the Eppendorf tube in the magnetic rack.		RM3_02	100 mM glycine-HCl, pH 2.8	1	0.001	1	1e-06		Elution Buffer			EQ3_02	Magnetic rack (MagRack 6)	0.1	0.000192	0
		Add slurry		0.5	1	0	0	0	78.75	78.75	15.75	15.75					0					0					78.75					15.75	• Dispense 100 µl homogenous medium slurry into an Eppendorf tube.		RM3_03	1 M Tris-HCl, pH 9.0	1	0.001	1	1e-06		Neutralization Buffer			EQ3_03	Pipettor (1 mL)	0.1288	0.0004158	0
		Remove storage solution		0.5	1	0	0	0	78.75	78.75	15.75	15.75					0					0					78.75					15.75	• Remove the storage solution.		CO3_01	Nitrile gloves (M)	3.66	0.00366	3.12	3.12e-06	1	direct measurement			EQ3_04	Desktop shaker	6.2	0.00851686	0.2
		EQ3_01	1			0	1	1	1	1	1	1	0	0	0	0		0.1165	0.000374976	0	0		0.1165	0.000374976	0	0		0.1165	0.000374976	0	0				CO3_02	Pipette tips (200 uL)	0.28	0.00028	0.28042	2.8042e-07	1	direct measurement
		EQ3_02	1			0	1	1	1	1	1	1	0	0	0	0		0.1	0.000192	0	0		0.1	0.000192	0	0		0.1	0.000192	0	0				CO3_03	eppindorf tubes (2 mL)	1.1	0.0011	4.74768	4.74768e-06	1	direct measurement
		CO3_01	2			0	0	11340	9450	11340	1890	1890	0	0				41.5044	0.0353808				41.5044	0.0353808				6.9174	0.0058968						CO3_04	Protein A Mag Sepharose Xtra, 10% medium slurry	1	0.001	1	1e-06	1	Assume water density
		CO3_02	1			0	0	5670	4725	5670	945	945	0	0				1.5876	0.00158998				1.5876	0.00158998				0.2646	0.000264997						CO3_05	Pipette tips (1 mL)	0.55	0.00055	0.504845	5.04845e-07	1	direct measurement
		CO3_03	1			0	0	34020	28350	34020	5670	5670	0	0				37.422	0.161516				37.422	0.161516				6.237	0.0269193
		CO3_04	0.1			0	0	3402	2835	3402	567	567	0	0				3.402	0.003402				3.402	0.003402				0.567	0.000567
OP3_02	Equilibration	Add Buffer		0.5	1	0	0	0	78.75	78.75	15.75	15.75					0					0					78.75					15.75	• Add 500 µl binding buffer.
		Resuspend medium		0.1	1	0	0	0	47.25	47.25	9.45	9.45					0					0					47.25					9.45	• Resuspend the medium.
		Remove liquid		0.5	1	0	0	0	78.75	78.75	15.75	15.75					0					0					78.75					15.75	• Remove the liquid.
		EQ3_03	1			0	1	1	1	1	1	1	0	0	0	0		0.1288	0.0004158	0	0		0.1288	0.0004158	0	0		0.1288	0.0004158	0	0
		RM3_01	0.5			0	0	17010	14175	17010	2835	2835	0	0				17.01	0.01701				17.01	0.01701				2.835	0.002835
		CO3_05	2			0	0	11340	9450	11340	1890	1890	0	0				6.237	0.00572494				6.237	0.00572494				1.0395	0.000954157
OP3_03	Sample loading	Add sample		0.5	1	0	0	0	78.75	78.75	15.75	15.75					0					0					78.75					15.75	• Immediately after equilibration, add 300 µl of sample. If the sample volume is less than 300 µl, dilute to 300 µl with binding buffer.
		Shaking		30	0.05	0	0	0	118.125	118.125	23.625	23.625					0					0					118.125					23.625	• Resuspend the medium and incubate for 30 minutes with slow end-over-end mixing or by using a benchtop shaker.
		Remove liquid		0.5	1	0	0	0	78.75	78.75	15.75	15.75					0					0					78.75					15.75	• Remove the liquid.
		SOLN	0.299944
		RM3_01	5.63894e-05			0	0	1.91837	1.59864	1.91837	0.319728	0.319728	0	0				0.00191837	1.91837e-06				0.00191837	1.91837e-06				0.000319728	3.19728e-07
		EQ3_04	1			0	1	1	1	1	1	1	0	0	0	0		6.2	0.00851686	0	0		6.2	0.00851686	0.2	0		6.2	0.00851686	0.2	0
		CO3_05	2			0	0	11340	9450	11340	1890	1890	0	0				6.237	0.00572494				6.237	0.00572494				1.0395	0.000954157
OP3_04	Washing (2x)	Add buffer(x2)		1	1	0	0	0	157.5	157.5	31.5	31.5					0					0					157.5					31.5	• Add 500 µl binding buffer.
		Resuspend medium (2x)		0.2	1	0	0	0	94.5	94.5	18.9	18.9					0					0					94.5					18.9	• Resuspend the medium.
		Remove liquid (2x)		1	1	0	0	0	157.5	157.5	31.5	31.5					0					0					157.5					31.5	• Remove the liquid.
		RM3_01	1			0	0	34020	28350	34020	5670	5670	0	0				34.02	0.03402				34.02	0.03402				5.67	0.00567
		CO3_05	4			0	0	22680	18900	22680	3780	3780	0	0				12.474	0.0114499				12.474	0.0114499				2.079	0.00190831
OP3_05	Elution	Add buffer		0.5	1	0	0	0	78.75	78.75	15.75	15.75					0					0					78.75					15.75	• Add 100 µl of elution buffer.
		Resuspend medium		0.1	1	0	0	0	47.25	47.25	9.45	9.45					0					0					47.25					9.45	• Resuspend the medium.
		Remove elution		0.5	1	0	0	0	78.75	78.75	15.75	15.75					0					0					78.75					15.75	• Remove and collect the elution fraction. The collected elution fraction contains the main part of the purified antibody. If desired, repeat the elution.
		RM3_02	0.1			0	0	3402	2835	3402	567	567	0	0				3.402	0.003402				3.402	0.003402				0.567	0.000567
		CO3_02	2			0	0	11340	9450	11340	1890	1890	0	0				3.1752	0.00317996				3.1752	0.00317996				0.5292	0.000529994
		CO3_03	1			0	0	5670	4725	5670	945	945	0	0				6.237	0.0269193				6.237	0.0269193				1.0395	0.00448656
OP3_06	Neutralization	Add buffer		0.5	1	0	0	0	78.75	78.75	15.75	15.75					0					0					78.75					15.75
		RM3_03	0.01			0	0	340.2	283.5	340.2	56.7	56.7	0	0				0.3402	0.0003402				0.3402	0.0003402				0.0567	5.67e-05
		CO3_02	1			0	0	5670	4725	5670	945	945	0	0				1.5876	0.00158998				1.5876	0.00158998				0.2646	0.000264997
			Total Duration	4479.3	h							TOTALS	0	0	0	0	0	181.183	0.320752	0	0	0	181.183	0.320752	0.2	0	1488.38	35.6516	0.061375	0.2	0	297.675
				186.638	days							LABOR					0					0					1488.38					297.675
												EQUIPMENT	0	0	0	0	0	6.5453	0.00949964	0	0	0	6.5453	0.00949964	0.2	0	0	6.5453	0.00949964	0.2	0	0
												RAW MAT	0	0	0	0	0	54.7741	0.0547741	0	0	0	54.7741	0.0547741	0	0	0	9.12902	0.00912902	0	0	0
			unit duration	38.4								CONSUMBL	0	0	0	0	0	119.864	0.256478	0	0	0	119.864	0.256478	0	0	0	19.9773	0.0427463	0	0	0
			power use duration	30
			fraction power use time	0.78125
[truncated: 3 more columns]

[truncated: 3 more sheets: ESM4_VIN, ESM5_ELP, ESM6_OLE]
